# Supplementary material for: Exact inversion of partially coherent dynamical electron scattering for picometric structure retrieval
Source: Nat Commun. 2024 Jan 2;15:101. doi: 10.1038/s41467-023-44268-x (PMC10762228; doi:10.1038/s41467-023-44268-x)
Supplement: Supplementary file 4 — Supplementary Software 1 [file 41467_2023_44268_MOESM4_ESM.zip]

Archive with 41 entries (38 files):
- torchslice-paper/
- torchslice-paper/.gitignore
- torchslice-paper/README.md
- torchslice-paper/__init__.py
- torchslice-paper/minimal-example-pos.ipynb
- torchslice-paper/notebook_chen.ipynb
- torchslice-paper/specimen/
- torchslice-paper/specimen/Au_100_rel.asc
- torchslice-paper/specimen/Au_110_rel.asc
- torchslice-paper/specimen/Cu_100_rel.asc
- torchslice-paper/specimen/Cu_110_rel.asc
- torchslice-paper/specimen/GaAs_rel.asc
- torchslice-paper/specimen/GaP-hexagonal.cif
- torchslice-paper/specimen/In2Se3_2Halpha_rel.asc
- torchslice-paper/specimen/MoS2-AB.cif
- torchslice-paper/specimen/MoS2_AB.asc
- torchslice-paper/specimen/MoS2_rel_AA.asc
- torchslice-paper/specimen/Pt_rel.asc
- torchslice-paper/specimen/SrTiO3_100_rel.asc
- torchslice-paper/specimen/WSe2_rel_0.asc
- torchslice-paper/specimen/WSe2_rel__.asc
- torchslice-paper/specimen/pzt.npz
- torchslice-paper/torchslice/
- torchslice-paper/torchslice/__init__.py
- torchslice-paper/torchslice/aberration.py
- torchslice-paper/torchslice/atomic_potential.py
- torchslice-paper/torchslice/chisq_kirkland.npy
- torchslice-paper/torchslice/coherence.py
- torchslice-paper/torchslice/coherence_net.py
- torchslice-paper/torchslice/crystal.py
- torchslice-paper/torchslice/detectors.py
- torchslice-paper/torchslice/kirkland_parameters.npy
- torchslice-paper/torchslice/lobato_parameters.npy
- torchslice-paper/torchslice/multislice.py
- torchslice-paper/torchslice/optim.py
- torchslice-paper/torchslice/probe_generator.py
- torchslice-paper/torchslice/sigma_parameters.npy
- torchslice-paper/torchslice/simulation_parameter.py
- torchslice-paper/torchslice/specimen.py
- torchslice-paper/torchslice/utils.py
- torchslice-paper/torchslice/weickenmeier_parameters.npy
