# Supplementary material for: Exact inversion of partially coherent dynamical electron scattering for picometric structure retrieval
Source: Nat Commun. 2024 Jan 2;15:101. doi: 10.1038/s41467-023-44268-x (PMC10762228; doi:10.1038/s41467-023-44268-x)
Supplement: Supplementary file 4 — Supplementary Software 1 [file 41467_2023_44268_MOESM4_ESM.zip › torchslice-paper/README.md]

# Torchslice


##  Installing dependencies

Install Pytorch https://pytorch.org/get-started/locally/.
We used Version 1.13.0 with CUDA 11.7, but newer versions should work as well.

Further dependencies (the version we used):
  - numpy (1.23.3)
  - periodictable  (1.6.1)
  - scipy  (1.9.3)
  - h5py  (3.7.0)
  - jupyter  (optional, but necessary to run the example)

Torchslice can then be imported as any other Python module.

## Demo

A demo for the position refinement is given in minimal-example-pos.ipynb.
It took less than one hour using a Nvidia A6000.
