# Supplementary material for: Exact inversion of partially coherent dynamical electron scattering for picometric structure retrieval
Source: Nat Commun. 2024 Jan 2;15:101. doi: 10.1038/s41467-023-44268-x (PMC10762228; doi:10.1038/s41467-023-44268-x)
Supplement: Supplementary file 4 — Supplementary Software 1 [file 41467_2023_44268_MOESM4_ESM.zip › torchslice-paper/minimal-example-pos.ipynb]

# %% [code]
import torchslice as ts

import torch
from torch import Tensor
import torch.nn as nn

import matplotlib.pyplot as plt
import numpy as np
import time

device = "cuda:0" if torch.cuda.is_available() else "cpu"
print("Using " + device + " device and cuda version " + torch.version.cuda)

# %% [markdown]
# Simulation 

We simulate a simple 4d stem scan of STO and try to retrieve the atomic positions from perturbed starting values.

# %% [code]
sto = ts.Specimen.load_specimen_file("SrTiO3_100_rel")
stouc = ts.Specimen.load_specimen_file("SrTiO3_100_rel")

sto.make_crystal(25, 25, 10)
sto_sl, dist = sto.adaptive_slice()

# %% [code]
simu_shape = (512, 512)

# Microscopic parameters
conv_angle = 24. # mrad
acceleration = 200 # kV

micro = ts.MicroscopeParameter(acc=acceleration, conv=conv_angle, tilt_x=0, tilt_y=0)
simu = ts.SimulationParameter(simu_shape, sto.length, micro, device=device)

# %% [code]
aber = ts.Aberration(defocus=-100, device=device)

probe_gen = ts.ProbeGenerator.get_probe_generator(simu, aber)
grid = probe_gen.generate_grid(number_of_probes=15, start_pos=(10.25*stouc.a, 10.25*stouc.b), 
                               pixel_size=2*stouc.a/16)

# %% [code]
network = simu.build_fp_network(sto_sl, dist)
network.to(device);

# %% [code]
stem_scan = torch.zeros((grid.shape[0], *simu.shape))
fp_config = 50  # number of frozen phonon configurations
with torch.no_grad():
    for k, g in enumerate(grid):
        start_time = time.monotonic()
        probe =  probe_gen.generate_probes(g)
        for _ in range(fp_config):
            stem_scan[k,...] += network(probe).cpu().squeeze()
        end_time = time.monotonic()
        print(f"Scan position: {k+1:4d}/{grid.shape[0]:4d} took {(end_time-start_time)/60:.2f} min")
stem_scan /= fp_config

# %% [code]
torch.save(stem_scan, "stem_scan_min.pt")

# %% [markdown]
# reco

# %% [code]
storeco = ts.Specimen.load_specimen_file("SrTiO3_100_rel")
storeco.make_crystal(25, 25, 1)

# we perturb the starting positions
offset = (np.random.rand(*storeco.pos[:, :2].shape) - 0.5) / storeco.a * 0.8
storeco.pos[:, :2] += offset

# %% [markdown]
Here we plot correct and starting positions, as well as the scan grid.

# %% [code]
plt.scatter(sto.pos[:,0] * sto.a,sto.pos[:,1] * sto.b)
plt.scatter(storeco.pos[:,0] * storeco.a,storeco.pos[:,1] * storeco.b)

plt.scatter(grid[:, 0].cpu(), grid[:, 1].cpu(), c="r", s=0.1)

plt.xlim(35,50)
plt.ylim(35,50)

# %% [code]
network_reco = simu.build_fp_network(storeco, [storeco.c/2, storeco.c])  # a single slice model
network_reco.propagation_net[1].positions[0].requires_grad = True  # turn gradients on for the positions
network_reco.propagation_net[1].positions[1].requires_grad = True
network_reco.propagation_net[1].positions[2].requires_grad = True
network_reco.wrap([0] + [1, 2] * 9 + [1])  # periodify the model (10 times slice 1, which is the atomic layer)
network_reco.to(device);

# %% [code]
optim = torch.optim.Adam([{'params': network_reco.parameters(), 'lr': 1e-1}])  # change 5e-3
lr_net = lambda epoch: 0.1 if epoch < 1 else 1  # first epoch with reduced learning rate

scheduler = torch.optim.lr_scheduler.LambdaLR(optim, lr_lambda=[lr_net])
loss_func = nn.L1Loss()

losses = []

epochs = 30
states = 5  # number of fp configs we use in the reconstruction

# %% [code]
for k in range(epochs):
    start_time = time.monotonic()

    avg_loss = 0
    optim.zero_grad(set_to_none=True)  # set gradients to zero, necessary as gradients aggregate
    start_time = time.monotonic()

    for k, g in enumerate(grid):
        probe =  probe_gen.generate_probes(g)
        
        result = 0
        for _ in range(states):
            result += network_reco(probe).squeeze()
        result /= states
        
        scan_patch = stem_scan[k, ...].to(device)
        loss = loss_func(result, scan_patch) * 1e5
        loss.backward()
        avg_loss += loss.detach().cpu()
        
    end_time = time.monotonic()

    optim.step()
    scheduler.step()

    # save loss to check later whether it declined nicely
    losses.append(avg_loss / grid.shape[0])
    # usually, reducing the lr when the loss increases makes sense, here the simplest option
#     if k > 0:
#         if losses[-2] < losses[-1]:
#             print("worsend")
#             print("lr halved")
#             scheduler.base_lrs = [lr/2 for lr in scheduler.base_lrs]

    end_time = time.monotonic()
    print(f"loss in {len(losses):2d}/{epochs:d}: {losses[-1]:.4f} | {(end_time-start_time)/60:.2f} min")

# %% [code]
plt.plot(losses)  #the loss decreases, then fluctuates. Note that we cannot hope to get to loss 0 with 10 configs

# %% [markdown]
A very good match of reconstructed and true positions can be observed, even far away from the scan area, as expected in an idealized simulation:

# %% [code]
plt.scatter(sto.pos[:,0] * sto.a,sto.pos[:,1] * sto.b)
plt.scatter(storeco.pos[:,0] * storeco.a,storeco.pos[:,1] * storeco.b)

pos1 = network_reco.propagation_net[1].positions[0].detach().cpu() / simu.shape[0] * simu.length[0]
pos2 = network_reco.propagation_net[1].positions[1].detach().cpu() / simu.shape[0] * simu.length[0]
pos3 = network_reco.propagation_net[1].positions[2].detach().cpu() / simu.shape[0] * simu.length[0]

plt.scatter(pos1[:,0], pos1[:,1], marker="d", c="k")
plt.scatter(pos2[:,0], pos2[:,1], marker="d", c="k")
plt.scatter(pos3[:,0], pos3[:,1], marker="d", c="k")

plt.scatter(grid[:, 0].cpu(),grid[:, 1].cpu(), c="r", s=0.1)

plt.xlim(35,50)
plt.ylim(35,50)
