# Supplementary material for: Exact inversion of partially coherent dynamical electron scattering for picometric structure retrieval
Source: Nat Commun. 2024 Jan 2;15:101. doi: 10.1038/s41467-023-44268-x (PMC10762228; doi:10.1038/s41467-023-44268-x)
Supplement: Supplementary file 4 — Supplementary Software 1 [file 41467_2023_44268_MOESM4_ESM.zip › torchslice-paper/notebook_chen.ipynb]

# %% [code]
import torchslice as ts
import torch
from torch import Tensor
import torch.nn as nn
import matplotlib.pyplot as plt
import numpy as np

import os
import time
import h5py

from torchvision import transforms
import torchvision.transforms.functional as TF

device = "cuda:0" if torch.cuda.is_available() else "cpu"
print("Using " + device + " device and cuda version " + torch.version.cuda)
ts.utils.print_gpu_memory(gpu_number=0)

# %% [markdown]
This is a quick example how to reconstruct the data set that accompanied the paper

Zhen Chen et al., Electron ptychography achieves atomic-resolution limits set by lattice vibrations. Science 372 , 826-831 (2021). DOI:10.1126/science.abg2533

Note that this is more meant as a demonstration and not fine-tuned.

# %% [markdown]
# loading the dataset

# %% [code]
def load_chen(path: str = 'sample_data_PrScO3.mat'):
    f = h5py.File(path, 'r')
    stem_scan = np.array(f["dp"])
    stem_scan = stem_scan.reshape(64, 64, 256, 256)
    stem_scan = torch.from_numpy(stem_scan).to(torch.float32)
    stem_scan = stem_scan.permute([1, 0, 2, 3])
    stem_scan = stem_scan.reshape(-1, 256, 256)
    return stem_scan

stem_scan = load_chen(r'/YOUR/PATH/sample_data_PrScO3.mat')
avg_dose = torch.sum(stem_scan)/stem_scan.shape[0]

# %% [markdown]
# setting up the parameters

We take the data provided by Chen et al. The only choice is down=2, which means that our simulation has to be downsampled by a factor of two, before we compare it with the experimental data. Note that the data is perfectly aligned already, no shifting is needed.

A good check is plotting the probe in the detector plane and comparing it with the experimental PACBED.

# %% [code]
micro = ts.MicroscopeParameter(300, 21.4, 0, 0)
simu = ts.SimulationParameter((512, 512), micro_para=micro, mrad_per_pix=0.823, down=2)
aber = ts.Aberration(defocus=200, device=device)
probe_gen = ts.ProbeGenerator.get_probe_generator(simu, aber)
probe = probe_gen.generate_probes((0.,0.))[0,...]
probe2 = torch.fft.fftshift(torch.abs(torch.fft.fft2(probe))).cpu()

pacbed_data = torch.sum(stem_scan, dim=0)
plt.imshow(ts.downsample(probe2)/torch.max(ts.downsample(probe2)) - pacbed_data/torch.max(pacbed_data))

# %% [code]
number_of_probes = 64
pixel_size = 0.41
off = 11. # we offset the grid slightly from the simulation boundary, for aesthetical reasons
grid_org = probe_gen.generate_grid(number_of_probes=64, pixel_size=pixel_size, start_pos=off)

grid2 = grid_org.clone()  # copy of the grid, which will be optimized

# %% [code]
grid2.requires_grad = True

# this model is in terms of slicing close to the original paper
multislice_net = simu.build_empty_network([0] + 40 *[5.], 40, model="phase_grating", differentiable_fresnel=False)

#  alternatively, one can use a z-periodic model like this (here with thick slices)
# multislice_net = simu.build_empty_network([0, 10.5], 1, model="phase_grating")
# multislice_net.wrap([0, 1] * 19 + [0])

coh = ts.CoherenceParameter()
coh.temporal_coherence_sampling_number = 1
coh.spatial_coherence_sampling_number = 5
coh.spatial_coherence_fwhm = 1

coh_net = ts.CoherenceNet(multislice_net, probe_gen, coh)
coh_net.to(device)

coh_net.pos_off.requires_grad = True
coh_net.weights.requires_grad = True
coh_net.def_off.requires_grad = True 

coh_net.probe_gen.defocus.requires_grad = True
coh_net.probe_gen.a1.requires_grad = True
coh_net.probe_gen.a2.requires_grad = True
coh_net.probe_gen.b2.requires_grad = True
coh_net.probe_gen.c3.requires_grad = True


optim = torch.optim.Adam([{'params': coh_net.atomic_params(), 'lr': 1e-4},
                          {'params': coh_net.aberration_params(), 'lr': 5e-3},
                          {'params': grid2, 'lr': 1e-3},
                          {'params': coh_net.coherence_params(), 'lr': 1e-4}])

# # learning rate scheduler
lr_net = lambda epoch: 0.1 if epoch < 1 else 1
lr_aber = lambda epoch: 0 if epoch < 5 else 1
lr_grid = lambda epoch: 0 if epoch < 8 else 1
lr_coh = lambda epoch: 0 if epoch < 10 else 1

loss_func = nn.L1Loss()

scheduler = torch.optim.lr_scheduler.LambdaLR(optim, lr_lambda=[lr_net, lr_aber, lr_grid, lr_coh])
regul = ts.PhaseGratingRegularizer({"sparse_frequency": 1e-3})
losses = []

# %% [code]
epochs = 50

reguls = []

for k in range(epochs):
    start_time = time.monotonic()

    avg_loss = 0
    grid_loss = 0
    avg_reg = 0
    for ind in range(stem_scan.shape[0]):
        # iterate over the probes
        optim.zero_grad(set_to_none=True)  # set gradients to zero, necessary as gradients aggregate
        result = coh_net(grid2[ind, :])
        ron = stem_scan[ind, ...].to(device) / avg_dose  #transfer batch of ronchis to gpu and resize

        result = ts.downsample(result) # forward simulaton
        loss = loss_func(result, ron) * 1e6
        reg = regul(multislice_net)
        loss += reg
        grid_loss += torch.sqrt(torch.sum((grid_org[ind, :]-grid2[ind, :].detach())**2))/4

        loss.backward()
        optim.step()

        avg_loss += loss.detach().cpu()
        avg_reg += reg.detach().cpu()
        
    scheduler.step()
    coh_net.normalize_weights()
    
    # save loss to check later whether it declined nicely
    losses.append(avg_loss/stem_scan.shape[0])
    reguls.append(avg_reg/stem_scan.shape[0])
    end_time = time.monotonic()
    with torch.no_grad():
        for ind in range(20):
            pgimag = coh_net.multislice.propagation_net[2*ind].phase_grating.data.imag   
            coh_net.multislice.propagation_net[2*ind].phase_grating.data.imag[pgimag < 0] = 0

    print(f"loss in epoch {len(losses):2d}/{epochs:d}: {losses[-1]:.4f}", end=" ") 
    print(f"| grid loss {grid_loss/stem_scan.shape[0]:.4f}", end=" ")
    print(f"| regul: {reguls[-1]:.3f} | {(end_time-start_time)/60:.2f} min")
    if k > 1:  # not len(losses), so after flip it does not decrease
        if losses[-2] < losses[-1]:
            print("worsend")
            scheduler.base_lrs = [lr/2 for lr in scheduler.base_lrs]

# %% [markdown]
After some iterations, it proved helpful to flip negative phases and continue iterating.
Many variations are possible.

# %% [code]
with torch.no_grad():
    for ind in range(20):
        pgimag = coh_net.multislice.propagation_net[2*ind].phase_grating.data.imag   
        coh_net.multislice.propagation_net[2*ind].phase_grating.data.imag[pgimag < 0] = 0
        #torch.abs(coh_net.multislice.propagation_net[2*ind].phase_grating.data.imag)

# %% [markdown]
# some visualizations

Note that they are from older runs, if you rerun everything, it will look slightly differently. They are more examples how to visualize what happend.

# %% [code]
with torch.no_grad():
    probes = coh_net.generate_probes(grid2[ind, :]).cpu()
plt.imshow(torch.abs(probes[0,200:400,25:225]),cmap="gray")
plt.axis("off")

# %% [code]
pg = 0
for ind in range(40):
    pg += coh_net.multislice.propagation_net[2*ind].phase_grating.detach().cpu()
pg = torch.fliplr(torch.flipud(pg))
plt.imshow(torch.angle(pg)[160:360, 140:340], cmap="hot")
plt.axis("off")

# %% [code]
plt.rcParams['figure.figsize'] = [6, 6]
#  grid
plt.scatter(grid2.detach().cpu()[:, 0],grid2.detach().cpu()[:, 1], s=10)
