# Supplementary material for: Exact inversion of partially coherent dynamical electron scattering for picometric structure retrieval
Source: Nat Commun. 2024 Jan 2;15:101. doi: 10.1038/s41467-023-44268-x (PMC10762228; doi:10.1038/s41467-023-44268-x)
Supplement: Supplementary file 4 — Supplementary Software 1 [file 41467_2023_44268_MOESM4_ESM.zip › torchslice-paper/specimen/Au_100_rel.asc]

0.000000	0.000000	0.000000	Au	0.6
0.500000	0.500000	0.000000	Au	0.6
0.500000	0.000000	0.500000	Au	0.6
0.000000	0.500000	0.500000	Au	0.6
