# Supplementary material for: Exact inversion of partially coherent dynamical electron scattering for picometric structure retrieval
Source: Nat Commun. 2024 Jan 2;15:101. doi: 10.1038/s41467-023-44268-x (PMC10762228; doi:10.1038/s41467-023-44268-x)
Supplement: Supplementary file 4 — Supplementary Software 1 [file 41467_2023_44268_MOESM4_ESM.zip › torchslice-paper/specimen/GaAs_rel.asc]

0.000000	0.000000	0.000000	Ga	0.7
0.000000	0.500000	0.500000	Ga	0.7
0.500000	0.000000	0.500000	Ga	0.7
0.500000	0.500000	0.000000	Ga	0.7
0.250000	0.250000	0.250000	As	0.6
0.250000	0.750000	0.750000	As	0.6
0.750000	0.250000	0.750000	As	0.6
0.750000	0.750000	0.250000	As	0.6
