# Supplementary material for: Exact inversion of partially coherent dynamical electron scattering for picometric structure retrieval
Source: Nat Commun. 2024 Jan 2;15:101. doi: 10.1038/s41467-023-44268-x (PMC10762228; doi:10.1038/s41467-023-44268-x)
Supplement: Supplementary file 4 — Supplementary Software 1 [file 41467_2023_44268_MOESM4_ESM.zip › torchslice-paper/specimen/GaP-hexagonal.cif]

# generated using pymatgen
data_GaP
_symmetry_space_group_name_H-M   'P 1'
_cell_length_a   3.88035611
_cell_length_b   3.88035611
_cell_length_c   6.39536100
_cell_angle_alpha   90.00000000
_cell_angle_beta   90.00000000
_cell_angle_gamma   120.00000189
_symmetry_Int_Tables_number   1
_chemical_formula_structural   GaP
_chemical_formula_sum   'Ga2 P2'
_cell_volume   83.39477769
_cell_formula_units_Z   2
loop_
 _symmetry_equiv_pos_site_id
 _symmetry_equiv_pos_as_xyz
  1  'x, y, z'
loop_
 _atom_site_type_symbol
 _atom_site_label
 _atom_site_symmetry_multiplicity
 _atom_site_fract_x
 _atom_site_fract_y
 _atom_site_fract_z
 _atom_site_occupancy
  Ga  Ga0  1  0.66666700  0.33333300  0.49993900  1
  Ga  Ga1  1  0.33333300  0.66666700  0.99993900  1
  P  P2  1  0.66666700  0.33333300  0.87406100  1
  P  P3  1  0.33333300  0.66666700  0.37406100  1
