# Supplementary material for: Exact inversion of partially coherent dynamical electron scattering for picometric structure retrieval
Source: Nat Commun. 2024 Jan 2;15:101. doi: 10.1038/s41467-023-44268-x (PMC10762228; doi:10.1038/s41467-023-44268-x)
Supplement: Supplementary file 4 — Supplementary Software 1 [file 41467_2023_44268_MOESM4_ESM.zip › torchslice-paper/specimen/In2Se3_2Halpha_rel.asc]

0.5	0.16667	0.92076	In	0.9
0	0.66667	0.92076	In	0.9
0	0.33333	0.42076	In	0.9
0.5	0.83333	0.42076	In	0.9
0	0	0.20258	In	0.9
0.5	0.5	0.20258	In	0.9
0	1	0.20258	In	0.9
0	0	0.70258	In	0.9
0.5	0.5	0.70258	In	0.9
0	1	0.70258	In	0.9
0.5	0.16667	0.49192	Se	0.8
0	0.66667	0.49192	Se	0.8
0	0.33333	0.99192	Se	0.8
0.5	0.83333	0.99192	Se	0.8
0	0	0.33602	Se	0.8
0.5	0.5	0.33602	Se	0.8
0	1	0.33602	Se	0.8
0	0	0.83602	Se	0.8
0.5	0.5	0.83602	Se	0.8
0	1	0.83602	Se	0.8
0.5	0.16667	0.13872	Se	0.8
0	0.66667	0.13872	Se	0.8
0	0.33333	0.63872	Se	0.8
0.5	0.83333	0.63872	Se	0.8
