# Supplementary material for: Exact inversion of partially coherent dynamical electron scattering for picometric structure retrieval
Source: Nat Commun. 2024 Jan 2;15:101. doi: 10.1038/s41467-023-44268-x (PMC10762228; doi:10.1038/s41467-023-44268-x)
Supplement: Supplementary file 4 — Supplementary Software 1 [file 41467_2023_44268_MOESM4_ESM.zip › torchslice-paper/specimen/MoS2_AB.asc]

0. 0. 0.	S	0.300000
0. 0. 0.2103	S	0.300000
0. 0. 0.6052	Mo	0.379000
0. 0.6667 0.1052	Mo	0.379000
0. 0.6667 0.5	S	0.300000
0. 0.6667 0.7103	S	0.300000
0.5 0.1667 0.1052	Mo	0.379000
0.5 0.1667 0.5	S	0.300000
0.5 0.1667 0.7103	S	0.300000
0.5 0.5 0.	S	0.300000
0.5 0.5 0.2103	S	0.300000
0.5 0.5 0.6052	Mo	0.379000
