# Supplementary material for: Exact inversion of partially coherent dynamical electron scattering for picometric structure retrieval
Source: Nat Commun. 2024 Jan 2;15:101. doi: 10.1038/s41467-023-44268-x (PMC10762228; doi:10.1038/s41467-023-44268-x)
Supplement: Supplementary file 4 — Supplementary Software 1 [file 41467_2023_44268_MOESM4_ESM.zip › torchslice-paper/specimen/MoS2_rel_AA.asc]

0.000000	0.000000	0.000000	S	0.300000
0.5			0.5			0.000000	S	0.300000
0.5			0.166667	0.1270		Mo	0.379000
0.000000	0.666667	0.1270		Mo	0.379000
0.00000		0.00000		0.2540		S	0.300000
0.5			0.5			0.2540		S	0.300000
0.000000	0.000000	0.5287  	S	0.300000
0.5			0.5			0.5287  	S	0.300000
0.5			0.166667	0.6557		Mo	0.379000
0.000000	0.666667	0.6557		Mo	0.379000
0.00000		0.00000		0.7827		S	0.300000
0.5			0.5			0.7827		S	0.300000
