# Supplementary material for: Exact inversion of partially coherent dynamical electron scattering for picometric structure retrieval
Source: Nat Commun. 2024 Jan 2;15:101. doi: 10.1038/s41467-023-44268-x (PMC10762228; doi:10.1038/s41467-023-44268-x)
Supplement: Supplementary file 4 — Supplementary Software 1 [file 41467_2023_44268_MOESM4_ESM.zip › torchslice-paper/specimen/WSe2_rel_0.asc]

1.5	0.83333	0.1289	W	0.33
1	1.3333	0.1289	W	0.33
1.5	1.1667	0.6289	W	0.33
1	1.6667	0.6289	W	0.33
1.5	0.83333	0.5	Se	0.27
1	1.3333	0.5	Se	0.27
1.5	1.1667	0.2578	Se	0.27
1	1.6667	0.2578	Se	0.27
1.5	1.1667	0	Se	0.27
1	1.6667	0	Se	0.27
1.5	0.83333	0.7578	Se	0.27
1	1.3333	0.7578	Se	0.27
