# Supplementary material for: Exact inversion of partially coherent dynamical electron scattering for picometric structure retrieval
Source: Nat Commun. 2024 Jan 2;15:101. doi: 10.1038/s41467-023-44268-x (PMC10762228; doi:10.1038/s41467-023-44268-x)
Supplement: Supplementary file 4 — Supplementary Software 1 [file 41467_2023_44268_MOESM4_ESM.zip › torchslice-paper/torchslice/__init__.py]

from .atomic_potential import AtomPotentials
from .specimen import Specimen
from .crystal import Crystal
from .simulation_parameter import MicroscopeParameter, SimulationParameter
from .coherence import CoherenceParameter
from .probe_generator import ProbeGenerator
from .aberration import Aberration
from .multislice import PhaseGratingNet, FrozenPhononLayer, WeightedAtomsLayer, \
    FresnelPropagationLayer, BandlimitLayer, MultisliceNet, PhaseGratingLayer, PotentialLayer, \
    WeightedFrozenPhononLayer
from .coherence_net import CoherenceNet, ProbeGeneratorNet
from .detectors import AnnularDarkFieldDetector, BrightFieldDetector, FusedDetector, SegmentedAnnularDarkFieldDetector
from .optim import PhaseGratingRegularizer
from .utils import downsample
