# Supplementary material for: Exact inversion of partially coherent dynamical electron scattering for picometric structure retrieval
Source: Nat Commun. 2024 Jan 2;15:101. doi: 10.1038/s41467-023-44268-x (PMC10762228; doi:10.1038/s41467-023-44268-x)
Supplement: Supplementary file 4 — Supplementary Software 1 [file 41467_2023_44268_MOESM4_ESM.zip › torchslice-paper/torchslice/aberration.py]

import numpy as np
import torch
from torch import Tensor

from typing import Iterator


class Aberration:
    """
    Aberration class to generate defocus and higher order aberrations

    Parameters
    ----------
    defocus : float
        Defocus in angstrom, <0 = inside specimen
    cs : float
        Spherical aberration in millimeter
    b2_abs : float
        B2 coma magnitude in angstrom, used when b2 is not given directly
    b2_angle : float
        B2 coma angle in degrees, used when b2 is not given directly
    b2: complex
        B2 coma in complex representation
    a1_abs : float
        A1 astig magnitude in angstrom, used when a1 is not given directly
    a1_angle : float
        A1 astig angle in degrees, used when a1 is not given directly
    a1: complex
        A1 astig in complex representation
    a2_abs : float
        A2 astig magnitude in angstrom, used when a2 is not given directly
    a2_angle : float
        A2 astig angle in degrees, used when a2 is not given directly
    a2: complex
        A2 astig in complex representation

    Attributes
    -------
    Complex value of aberration parameters

    a1 : Tensor
        A1 complex astigmatism
    a1_abs: float
        A1 absolut value in angstrom
    a1_angle: float
        A1 angle in degree
    a2 : Tensor
        A2 complex astigmatism
    a2_abs: float
        A2 absolut value in angstrom
    a2_angle: float
        A2 angle in degree
    b2 : Tensor
        B2 complex coma
    b2_abs: float
        B2 absolut value in angstrom
    b2_angle: float
        B2 angle in degree
    c3 : Tensor
        spherical aberration in angstrom
    cs : float
        spherical aberration in millimeter
    s3 : complex
        higher order aberration
    a3 : complex
        higher order aberration

    Setter methods:
    Internally, all aberrations are stored in a tensor. However, they can be changed as if they were a complex number.
    Alternatively, their angle or absolute value can be changed as well.
    For spherical aberrations, use self.cs to give millimeter input. However, if you want to activate the gradient,
    you need to use aber.c3.requires_grad = True
    If tensor requires grad, change it in torch.no_grad() context (i.e., with torch.no_grad(): ...)

    """

    def __init__(self,
                 defocus: float = 0.0,
                 cs: float = 0.0,
                 b2_abs: float = 0.0,
                 b2_angle: float = 0.0,
                 b2: complex = None,
                 a1_abs: float = 0.0,
                 a1_angle: float = 0.0,
                 a1: complex = None,
                 a2_abs: float = 0.0,
                 a2_angle: float = 0.0,
                 a2: complex = None,
                 s3: complex = 0.0,
                 a3: complex = 0.0,
                 device: str = "cpu"):

        self.device = device
        self.defocus = defocus  # Defocus in angstrom, <0 = inside specimen
        if a1 is None:
            a1 = a1_abs * np.exp(1j * a1_angle / 180 * np.pi)
        self.a1 = a1
        if a2 is None:
            a2 = a2_abs * np.exp(1j * a2_angle / 180 * np.pi)
        self.a2 = a2
        if b2 is None:
            b2 = b2_abs * np.exp(1j * b2_angle / 180 * np.pi)
        self.b2 = b2
        self.c3 = cs * 1e7
        self.s3 = s3
        self.a3 = a3

        self._parameters = {'defocus': self.defocus, 'a1': self.a1, 'a2': self.a2,
                            'b2': self.b2, 'c3': self.c3, 's3': self.s3, 'a3': self.a3}

    def __setattr__(self, key, value):
        # handling of complex aberration coefficients
        if key in {'b2', 'a1', 'a2', 'a3', 's3'}:
            if not hasattr(self, key):
                value = torch.tensor(value, dtype=torch.complex64, device=self.device)
                super(Aberration, self).__setattr__(key, value)
            elif getattr(self, key).device.__str__() != self.device:
                value = getattr(self, key).to(self.device)
                super(Aberration, self).__setattr__(key, value)
            else:
                getattr(self, key).fill_(value)
        # handling of real aberration coefficients
        elif key in {'defocus', 'c3'}:
            if not hasattr(self, key):
                value = torch.tensor(value, dtype=torch.float32, device=self.device)
                super(Aberration, self).__setattr__(key, value)
            elif getattr(self, key).device.__str__() != self.device:
                value = getattr(self, key).to(self.device)
                super(Aberration, self).__setattr__(key, value)
            else:
                getattr(self, key).fill_(value)
        # if we switch the device, we move all parameters as well
        elif key == "device":
            super(Aberration, self).__setattr__(key, value)
            if hasattr(self, "_parameters"):
                for par in self._parameters:
                    self.__setattr__(par, getattr(self, par).item())
        else:
            super(Aberration, self).__setattr__(key, value)

    def to(self, device: str):
        """puts all parameters of the object onto a device"""
        self.device = device

    def parameters(self) -> Iterator:
        """Iterator over the parameters of the aberration object, typically passed to an optimizer"""
        for name in self._parameters:
            yield self._parameters[name]

    def zero_aberrations(self):
        """sets all aberrations to zero"""
        with torch.no_grad():
            for name in self._parameters:
                self.__setattr__(name, 0.)

    @property
    def a1_abs(self) -> float:
        return torch.abs(self.a1).item()

    @a1_abs.setter
    def a1_abs(self, value: float):
        self.a1 = value * np.exp(1j * self.a1_angle / 180 * np.pi)

    @property
    def a1_angle(self) -> float:
        return torch.angle(self.a1).item() * 180 / torch.pi

    @a1_angle.setter
    def a1_angle(self, value: float):
        self.a1 = self.a1_abs * np.exp(1j * value / 180 * np.pi)

    @property
    def b2_abs(self) -> float:
        return torch.abs(self.b2).item()

    @b2_abs.setter
    def b2_abs(self, value: float):
        self.b2 = value * np.exp(1j * self.b2_angle / 180 * np.pi)

    @property
    def b2_angle(self) -> float:
        return torch.angle(self.b2).item() * 180 / torch.pi

    @b2_angle.setter
    def b2_angle(self, value: float):
        self.b2 = self.b2_abs * np.exp(1j * value / 180 * np.pi)

    @property
    def a2_abs(self) -> float:
        return torch.abs(self.a2).item()

    @a2_abs.setter
    def a2_abs(self, value: float):
        self.a2 = value * np.exp(1j * self.a2_angle / 180 * np.pi)

    @property
    def a2_angle(self) -> float:
        return torch.angle(self.a2).item() * 180 / torch.pi

    @a2_angle.setter
    def a2_angle(self, value: float):
        self.a2 = self.a2_abs * np.exp(1j * value / 180 * np.pi)

    @property
    def cs(self) -> float:
        return self.c3.item() * 1e-7  # returns the value in mm

    @cs.setter
    def cs(self, value: float):
        self.c3 = value * 1e7  # internal value is in angstrom

    def chi(self, cg: Tensor) -> Tensor:
        chi = torch.real(0.5 * cg * torch.conj(cg) * self.defocus
                         + 0.5 * torch.conj(cg) ** 2 * self.a1
                         + cg * torch.conj(cg) ** 2 * self.b2
                         + 1 / 3 * torch.conj(cg) ** 3 * self.a2
                         + 0.25 * (cg * torch.conj(cg)) ** 2 * self.c3
                         + cg ** 3 * torch.conj(cg) * self.s3
                         + 0.25 * torch.conj(cg) ** 4 * self.a3)
        return chi
