# Supplementary material for: Exact inversion of partially coherent dynamical electron scattering for picometric structure retrieval
Source: Nat Commun. 2024 Jan 2;15:101. doi: 10.1038/s41467-023-44268-x (PMC10762228; doi:10.1038/s41467-023-44268-x)
Supplement: Supplementary file 4 — Supplementary Software 1 [file 41467_2023_44268_MOESM4_ESM.zip › torchslice-paper/torchslice/atomic_potential.py]

import numpy as np
import scipy.special as sc
import os
import scipy.constants as spc
from scipy.signal import fftconvolve
from typing import Tuple


def exexpint(values):
    r""" evaluates \(\exp(-x) \cdot Ei(x)\) at given values

    uses interpolation table of Abramowitz for $$x \cdot \exp(-X) \cdot Ei(x)$$ for large values
    (p. 248 in the 9th edition)."""

    interpolation_table = np.array([1.000000, 1.005051, 1.010206, 1.015472, 1.020852,
                                    1.026355, 1.031985, 1.037751, 1.043662, 1.049726,
                                    1.055956, 1.062364, 1.068965, 1.075780, 1.082830,
                                    1.090140, 1.097737, 1.105647, 1.113894, 1.122497,
                                    1.131470])
    with np.errstate(divide='ignore'):  # to handle 0 values
        inv_val = 200 / values
    np.nan_to_num(inv_val, posinf=100, copy=False)

    ind = np.floor(inv_val).astype(int)
    ind[ind < 0] = 100

    result = np.zeros_like(values)

    small_ind = ind < 20  # here, we interpolate
    result[small_ind] = interpolation_table[ind[small_ind]] \
                        + (interpolation_table[ind[small_ind] + 1] - interpolation_table[ind[small_ind]]) \
                        * (inv_val[small_ind] - ind[small_ind])
    result[small_ind] /= values[small_ind]

    large_ind = ind > 19  # here, we trust the function evaluation directly
    result[large_ind] = np.exp(-values[large_ind]) * sc.expi(values[large_ind])

    return result


def exexpintfactor(values, alpha, beta):
    r"""calculates \(e^{-\beta \cdot values} \cdot Ei(\alpha \cdot values)\) using \(e^{-x}Ei(x)\) (exexpint)"""
    return exexpint(alpha * values) * np.exp(- (beta - alpha) * values)


def weickenmeier_integral(values, bi, bj, msd):
    r"""calculates weickenmeiers integrals \(I^1_{i,j}\) and \(I^2_{i,j}\) at values
    msd is the mean squared derivation, in the paper M = msd/2 is used"""
    M = msd / 2
    euler_mascheroni = 0.5772156649
    val_sq = values ** 2 / 4
    with np.errstate(invalid='ignore', divide='ignore'):  # we ignore invalid values, as we replace nans, infs later
        integral_1_zero = np.pi * (bi * np.log((bi + bj) / bi) + bj * np.log((bi + bj) / bj))
        integral_2_zero = np.pi * ((bi + 2 * M) * np.log((bi + bj + 2 * M) / (bi + 2 * M))
                                   + bj * np.log((bi + bj + 2 * M) / (bj + 2 * M))
                                   + 2 * M * np.log(2 * M / (bj + 2 * M)))
        integral_1 = 2 * euler_mascheroni + np.log(bi * val_sq) + np.log(bj * val_sq)
        integral_1 -= 2 * sc.expi(- bi * bj * val_sq / (bi + bj))
        integral_1 += exexpintfactor(val_sq, bi ** 2 / (bi + bj), bi) - exexpint(bi * val_sq)
        integral_1 += exexpintfactor(val_sq, bj ** 2 / (bi + bj), bj) - exexpint(bj * val_sq)
        integral_1 *= np.pi / val_sq
        np.nan_to_num(integral_1, neginf=integral_1_zero, nan=integral_1_zero, posinf=integral_1_zero, copy=False)
        integral_2 = 2 * sc.expi(- M * (bi + M) * val_sq / (bi + 2 * M))
        integral_2 += 2 * sc.expi(- M * (bj + M) * val_sq / (bj + 2 * M))
        integral_2 -= 2 * sc.expi(- (bi + M) * (bj + M) * val_sq / (bi + bj + 2 * M))
        integral_2 -= 2 * sc.expi(- 0.5 * M * val_sq)
        integral_2 += 2 * exexpintfactor(val_sq, 0.5 * M, M)
        integral_2 -= exexpintfactor(val_sq, M ** 2 / (bi + 2 * M), M)
        integral_2 -= exexpintfactor(val_sq, M ** 2 / (bj + 2 * M), M)
        integral_2 += exexpintfactor(val_sq, (bi + M) ** 2 / (bi + bj + 2 * M), M + bi)
        integral_2 -= exexpintfactor(val_sq, (bi + M) ** 2 / (bi + 2 * M), M + bi)
        integral_2 += exexpintfactor(val_sq, (bj + M) ** 2 / (bi + bj + 2 * M), M + bj)
        integral_2 -= exexpintfactor(val_sq, (bj + M) ** 2 / (bj + 2 * M), M + bj)
        integral_2 *= np.pi / val_sq
    np.nan_to_num(integral_2, neginf=integral_2_zero, nan=integral_2_zero, posinf=integral_2_zero, copy=False)
    return integral_1, integral_2


class AtomPotentials:

    # class variables carrying the pathes to the parameter files
    path_lobato = os.path.join(os.path.dirname(__file__), "lobato_parameters.npy")
    path_kirkland = os.path.join(os.path.dirname(__file__), "kirkland_parameters.npy")
    path_weickenmeier = os.path.join(os.path.dirname(__file__), "weickenmeier_parameters.npy")

    #: constant kappa from Vm^3 -> m, to change between Fourier transform of potential and electron scattering
    kappa: float = 2 * spc.epsilon_0 / (spc.e * spc.physical_constants["Bohr radius"][0])
    bohr_radius: float = spc.physical_constants["Bohr radius"][0]  #: bohr radius in meter

    def __init__(self,
                 shape: Tuple[int, int],
                 length: Tuple[float, float],
                 *,
                 method: str = "Lobato"):
        assert method in {"Lobato", "Kirkland", "Weickenmeier"}, "Unknown Potential, please implement it!"
        assert shape[0] % 2 == 0, "only even number of pixels supported"
        self.shape = shape
        self.length = length
        self.method = method

        # real-space grid of size (2N x 2M) with zero at grid[N, M]
        x_grid = np.linspace(-shape[0] / 2, shape[0] / 2 - 1, shape[0]) * length[0] / shape[0]
        y_grid = np.linspace(-shape[1] / 2, shape[1] / 2 - 1, shape[1]) * length[1] / shape[1]
        self.values = np.sqrt(x_grid[:, np.newaxis] ** 2 + y_grid[np.newaxis, :] ** 2)

        self.use_cache = True
        self.cache = {}
        self.cache_absorptive = {}

    def get_projected_potential(self, atomic_number: int, dwf_factor: float = None):
        """calculates the projected potential (V-angstrom) for self.values (angstrom)
        dwf_factor is the mean squared derivation aka variance in Angstrom^2"""

        key = self.method + str(atomic_number) + "dwf" + str(dwf_factor)
        if self.use_cache:
            potential = self.cache.get(key, None)
            if potential is not None:
                return potential

        if self.method == "Lobato":
            potential = self.projected_potential_lobato(self.values, atomic_number,
                                                        pixel_length=self.length[0]/self.shape[0])
        elif self.method == "Kirkland":
            potential = self.projected_potential_kirkland(self.values, atomic_number)
        else:
            raise ValueError("Unknown potential type: " + self.method)

        if dwf_factor is not None:
            gauss = np.exp(-self.values ** 2 / (2 * dwf_factor))
            gauss /= np.sum(gauss)  # normalize it, so it is a density
            # even grid, zero is thus slightly shifted. Flipping gauss balances this
            gauss = np.fliplr(np.flipud(gauss))
            potential = fftconvolve(potential, gauss, mode="same")

        if self.use_cache:
            self.cache[key] = potential

        return potential

    def get_absorptive_potential(self, atomic_number: int, dwf_factor: float):
        """calculates the absorptive potential, on the dual grid to self.values.
        Uses Weickenmeier-Kohl parametrization"""
        key = self.method + str(atomic_number) + "dwf" + str(dwf_factor)
        if self.use_cache:
            absorptive_potential = self.cache_absorptive.get(key, None)
            if absorptive_potential is not None:
                return absorptive_potential

        qx_pixels = np.linspace(-self.shape[0] / 2, self.shape[0] / 2 - 1, self.shape[0]) / self.length[0]
        values = np.sqrt(qx_pixels[:, None] ** 2 + qx_pixels[None, :] ** 2)
        uvals, uind = np.unique(values, return_inverse=True)  # to save time, we evaluate each occurring value only once
        absorptive_factor = self.absorptive_factor_weickenmeier(uvals, atomic_number, dwf_factor)
        absorptive_factor = absorptive_factor[uind].reshape(values.shape)
        absorptive_potential = np.real(np.fft.fftshift(np.fft.fft2(np.fft.fftshift(absorptive_factor))))
        absorptive_potential *= 1 / self.kappa / self.length[0] ** 2 * 1e20

        if self.use_cache:
            self.cache_absorptive[key] = absorptive_potential

        return absorptive_potential

    def get_radial_potential(self, atomic_number: int):
        if self.method == "Lobato":
            potential = self.radial_potential_lobato(self.values, atomic_number)
        elif self.method == "Kirkland":
            potential = self.radial_potential_kirkland(self.values, atomic_number)
        else:
            raise ValueError("Unknown potential type: " + self.method)
        return potential

    def get_electron_scattering(self, values: np.ndarray, atomic_number: int):
        """calculates the electron scattering amplitude at the values
        values (g) in 1/angst, output in angst"""
        if self.method == "Lobato":
            fe_scatt = self.electron_scattering_lobato(values, atomic_number)
        elif self.method == "Kirkland":
            fe_scatt = self.electron_scattering_kirkland(values, atomic_number)
        elif self.method == "Weickenmeier":
            fe_scatt = self.electron_scattering_weickenmeier(values, atomic_number)
        else:
            raise ValueError("Unknown potential type: " + self.method)
        return fe_scatt

    @classmethod
    def projected_potential_lobato(cls, values: np.ndarray, atomic_number: int, pixel_length: float = 1.):
        """if values contains zeros, pixel_length must be provided to evaluate
        the singularity of the potential at zero in a meaningful way"""
        parameter = np.load(cls.path_lobato)
        a_paras = parameter[atomic_number - 1, 0, :]
        b_paras = parameter[atomic_number - 1, 1, :]

        num_summand = 5  # Lobato-Van Dyck used 5 summands

        result = np.zeros_like(values)
        value_at_zero = 0

        with np.errstate(invalid='ignore'):  # we ignore invalid values, as we replace nans later
            for k in range(num_summand):
                sq_b = np.sqrt(b_paras[k])
                result += a_paras[k] * (sc.k0(2 * np.pi * values / sq_b) * sq_b / np.pi +
                                        values * sc.k1(2 * np.pi * values / sq_b)) / (sq_b ** 3)
                # contribution of x * K_1(2\pi x/sqrt(b)), which has a removable singularity in zero
                value_at_zero += a_paras[k] / (b_paras[k] * 2 * np.pi)
                # contribution of K_0, evaluated by the average value on the disc around zero with radius pixel_length/2
                value_at_zero += 2 * a_paras[k] / (np.pi ** 3 * pixel_length ** 2) \
                                 * (1 - np.pi * pixel_length / sq_b * sc.k1(np.pi * pixel_length / sq_b))
        result = np.nan_to_num(result, nan=value_at_zero)
        result *= 2 * np.pi ** 2 / cls.kappa * 1e20  # 1e20 to convert 1/m^2 to 1/angst^2
        return result

    @classmethod
    def laplacian_projected_potential_lobato(cls, values: np.ndarray, atomic_number: int):
        parameter = np.load(cls.path_lobato)
        a_paras = parameter[atomic_number - 1, 0, :]
        b_paras = parameter[atomic_number - 1, 1, :]

        num_summand = 5  # Lobato-Van Dyck used 5 summands

        result = np.zeros_like(values)

        for k in range(num_summand):
            alpha = np.pi / np.sqrt(b_paras[k])
            result += a_paras[k] / (b_paras[k] ** 1.5) * (
                    sc.kn(1, 2 * values * alpha) * (3 * alpha ** 2 * values - 3 / values)
                    + sc.kn(3, 2 * values * alpha) * alpha ** 2 * values)

        result *= 2 * np.pi ** 2 / cls.kappa * 1e20  # 1e20 to convert 1/m^2 to 1/angst^2
        return result

    @classmethod
    def projected_potential_kirkland(cls, values: np.ndarray, atomic_number: int):
        """Warning, I was to lazy to correctly implement it for zero values.
        See Lobato function how it should be done"""
        parameter = np.load(cls.path_kirkland)
        a = parameter[atomic_number - 1, 0, :]
        b = parameter[atomic_number - 1, 1, :]
        c = parameter[atomic_number - 1, 2, :]
        d = parameter[atomic_number - 1, 3, :]

        num_summand = 3  # Kirkland uses 3 summands

        result = np.zeros_like(values)

        for k in range(num_summand):
            result += 2 * a[k] * sc.k0(2 * np.pi * values * np.sqrt(b[k]))
            result += c[k] / d[k] * np.exp(- np.pi ** 2 * values ** 2 / d[k])

        result *= 2 * np.pi ** 2 * cls.bohr_radius * 1e10 * 14.4  # 14.4 is SI_e in volt-angstrom. see kirklands book
        return result

    @classmethod
    def radial_potential_lobato(cls, values: np.ndarray, atomic_number: int):
        # results agree (eyeball norm) with the paper https://doi.org/10.1107/S205327331401643X
        parameter = np.load(cls.path_lobato)
        a_paras = parameter[atomic_number - 1, 0, :]
        b_paras = parameter[atomic_number - 1, 1, :]

        num_summand = 5  # Lobato-Van Dyck used 5 summands

        result = np.zeros_like(values)

        for k in range(num_summand):
            result += a_paras[k] * (1 + np.sqrt(b_paras[k]) / (np.pi * values)) * \
                      np.exp(-2 * np.pi * values / np.sqrt(b_paras[k])) / (b_paras[k] ** (3 / 2))
        result *= np.pi ** 2 / cls.kappa * 1e20
        return result

    @classmethod
    def radial_potential_kirkland(cls, values: np.ndarray, atomic_number: int):
        parameter = np.load(cls.path_kirkland)
        a = parameter[atomic_number - 1, 0, :]
        b = parameter[atomic_number - 1, 1, :]
        c = parameter[atomic_number - 1, 2, :]
        d = parameter[atomic_number - 1, 3, :]

        num_summand = 3  # Kirkland uses 3 summands

        result = np.zeros_like(values)

        for k in range(num_summand):
            result += a[k] * np.exp(-2 * np.pi * values * np.sqrt(b[k])) / values
            result += np.sqrt(np.pi) * c[k] * d[k] ** (-3 / 2) * np.exp(- np.pi ** 2 * values ** 2 / d[k])

        result *= 2 * np.pi ** 2 * cls.bohr_radius * 1e10 * 14.4  # 14.4 is SI_e in volt-angstrom. see kirklands book
        return result

    @classmethod
    def electron_scattering_lobato(cls, values: np.ndarray, atomic_number: int):
        parameter = np.load(cls.path_lobato)
        a_paras = parameter[atomic_number - 1, 0, :]
        b_paras = parameter[atomic_number - 1, 1, :]

        num_summand = 5  # Lobato-Van Dyck used 5 summands

        result = np.zeros_like(values)

        for k in range(num_summand):
            result += a_paras[k] * (2 + b_paras[k] * values ** 2) / (1 + b_paras[k] * values ** 2) ** 2

        return result

    @classmethod
    def electron_scattering_kirkland(cls, values: np.ndarray, atomic_number: int):
        parameter = np.load(cls.path_kirkland)
        a = parameter[atomic_number - 1, 0, :]
        b = parameter[atomic_number - 1, 1, :]
        c = parameter[atomic_number - 1, 2, :]
        d = parameter[atomic_number - 1, 3, :]

        num_summand = 3  # Kirkland uses 3 summands

        result = np.zeros_like(values)

        for k in range(num_summand):
            result += a[k] / (values ** 2 + b[k])
            result += c[k] * np.exp(-d[k] * values ** 2)

        return result

    @classmethod
    def electron_scattering_weickenmeier(cls, values: np.ndarray, atomic_number: int):
        parameter = np.load(cls.path_weickenmeier)
        # weickenmeier fit table like https://onlinelibrary.wiley.com/iucr/itc/Cb/ch4o3v0001/table4o3o1o1.pdf
        # (Doyle & Cowley), tabulating values in \sin \theta / \lambda
        # st f(s) = ...\int r^2 V(r) sin (sr) / (sr) dr
        # with s = 4\pi sin\theta / \lambda
        # while Lobato have
        # f(g) = ... \int r^2 V(r) sin (2\pi g r) / (2\pi g r) dr
        # resulting in a factor of 2
        # could: values /= 2, but we instead divide by two to not modify values
        v = parameter[atomic_number - 1, 0]
        b = parameter[atomic_number - 1, 1:]
        a1 = 0.02395 * atomic_number / 3 / (1 + v)
        a4 = v * a1
        a = np.array([a1, a1, a1, a4, a4, a4])
        result = np.zeros_like(values)
        value_at_zero = 0
        with np.errstate(invalid='ignore'):  # we ignore invalid values, as we replace nans later
            for k in range(6):
                result += 4 * a[k] * (1 - np.exp(-b[k] * values ** 2 / 4)) / values ** 2
                value_at_zero += a[k] * b[k]
        result = np.nan_to_num(result, nan=value_at_zero)

        return result

    @classmethod
    def absorptive_factor_weickenmeier(cls, values: np.ndarray, atomic_number: int,  dwf_factor: float):
        #  dwf_factor: msd
        M = dwf_factor * (4 * np.pi) ** 2
        parameter = np.load(cls.path_weickenmeier)
        v = parameter[atomic_number - 1, 0]
        b = parameter[atomic_number - 1, 1:]
        a1 = 0.02395 * atomic_number / 3 / (1 + v)
        a4 = v * a1
        a = np.array([a1, a1, a1, a4, a4, a4])

        result = np.zeros_like(values)
        exp_damp = np.exp(- M / 8 * values ** 2)
        for i in range(6):
            for j in range(6):
                int_1, int_2 = weickenmeier_integral(values, b[i], b[j], M)
                # note that Weickenmeiers paper formula (15) contains an error: its ...int_1 - int_2 NOT +
                # values div by 2, M by 2, gives the / 8
                result += a[i] * a[j] * (exp_damp * int_1 - int_2)
        result *= exp_damp
        return result
