# Supplementary material for: Exact inversion of partially coherent dynamical electron scattering for picometric structure retrieval
Source: Nat Commun. 2024 Jan 2;15:101. doi: 10.1038/s41467-023-44268-x (PMC10762228; doi:10.1038/s41467-023-44268-x)
Supplement: Supplementary file 4 — Supplementary Software 1 [file 41467_2023_44268_MOESM4_ESM.zip › torchslice-paper/torchslice/coherence.py]

import torch
import numpy as np
from torch import Tensor
from dataclasses import dataclass
from typing import Tuple
from .aberration import Aberration


@dataclass
class CoherenceParameter:

    # spatial coherence
    spatial_coherence_fwhm: float = 0.5  # full width at half maximum in angstrom
    spatial_coherence_model: str = "Gauss"  # use Gauss distribution
    spatial_coherence_sampling: str = "grid"  # samples on a grid
    spatial_coherence_sampling_number: int = 5  # number of samples
    spatial_coherence_cutoff: float = 1  # cutoff at +- cutoff*spatial_coherence_fwhm
    spatial_coherence_total_number: int = None  # number of samples after cutoff

    # temporal coherence
    temporal_coherence_fwhm: float = 20  # full width at half maximum in angstrom
    temporal_coherence_model: str = "Gauss"  # use Gauss distribution
    temporal_coherence_sampling: str = "equispaced"  # samples equispaced
    temporal_coherence_sampling_number: int = 5  # number of samples
    temporal_coherence_cutoff: float = 1  # cutoff at +- cutoff*temporal_coherence_fwhm

    # weights and position / defocus offsets
    _weights: Tensor = None
    _pos_off: Tensor = None
    _def_off: Tensor = None
    device: str = "cpu"

    @property
    def def_off(self) -> Tensor:
        if self._def_off is not None:
            return self._def_off
        if self.temporal_coherence_sampling_number > 1:
            def_off = torch.linspace(- self.temporal_coherence_cutoff * self.temporal_coherence_sigma,
                                     self.temporal_coherence_cutoff * self.temporal_coherence_sigma,
                                     self.temporal_coherence_sampling_number, device=self.device)
            def_off = torch.roll(def_off, self.temporal_coherence_sampling_number // 2 + 1)
        else:  # torch.linspace for steps=1 just gives the lower bound, we want the middle point
            def_off = torch.zeros(1, device=self.device)
        if self.spatial_coherence_total_number is not None:
            self._def_off = def_off.repeat_interleave(self.spatial_coherence_total_number, 0)
        else:  # total number not calculated yet, access pos_off to get it done
            pos = self.pos_off
            self._def_off = def_off.repeat_interleave(self.spatial_coherence_total_number, 0)
        return self._def_off

    @property
    def pos_off(self) -> Tensor:
        if self._pos_off is not None:
            return self._pos_off

        positions = torch.zeros((self.spatial_coherence_sampling_number, self.spatial_coherence_sampling_number, 2),
                                device=self.device)
        if self.spatial_coherence_sampling_number > 1:
            pos = torch.linspace(- self.spatial_coherence_cutoff * self.spatial_coherence_fwhm,
                                 self.spatial_coherence_cutoff * self.spatial_coherence_fwhm,
                                 self.spatial_coherence_sampling_number, device=self.device)
            pos = torch.roll(pos, self.spatial_coherence_sampling_number // 2 + 1)
        else:  # torch.linspace for steps=1 just gives the lower bound, we want the middle point
            pos = torch.zeros(1, device=self.device)
        positions[..., 0] = pos[:, None]
        positions[..., 1] = pos[None, :]
        positions_norm = torch.sum(positions ** 2, dim=-1)
        select = positions_norm <= (self.spatial_coherence_cutoff * self.spatial_coherence_fwhm) ** 2
        positions = positions[select, :]
        self.spatial_coherence_total_number = positions.shape[0]
        self._pos_off = positions.repeat(self.temporal_coherence_sampling_number, 1)
        return self._pos_off

    @property
    def weights(self) -> Tensor:
        if self._weights is not None:
            return self._weights
        weights = torch.exp(- torch.sum(self.pos_off ** 2, dim=-1) / (2 * self.partial_coherence_sigma ** 2))
        weights *= torch.exp(- self.def_off ** 2 / (2 * self.temporal_coherence_sigma ** 2))
        self._weights = weights / torch.sum(weights)
        return self._weights

    @property
    def partial_coherence_sigma(self) -> float:
        return self.spatial_coherence_fwhm / (2 * np.sqrt(2 * np.log(2)))

    @property
    def temporal_coherence_sigma(self) -> float:
        return self.temporal_coherence_fwhm / (2 * np.sqrt(2 * np.log(2)))

    def get_probe_ensemble(self, position: Tuple[float, float], aberrations: "Aberration")\
            -> Tuple[Tensor, Tensor, Tensor]:
        """generates positions and aberration parameter (only defocus changes) for calculating coherent results.
        Legacy method, now you can use CoherenceNets.
        Use as follows:

            pos, ab, wei = coh.get_probe_ensemble((0., 0.), aber)
            probes = probe_gen.generate_probes_from_aberrations(pos, ab)
            result = multislice(probes)
            weighted_result = torch.tensordot(wei, result, dims=1)
        """
        # partial coherence
        device = aberrations.device

        positions = torch.zeros((self.spatial_coherence_sampling_number, self.spatial_coherence_sampling_number, 2),
                                device=device)
        pos = torch.linspace(- self.spatial_coherence_cutoff * self.spatial_coherence_fwhm,
                             self.spatial_coherence_cutoff * self.spatial_coherence_fwhm,
                             self.spatial_coherence_sampling_number, device=device)
        positions[..., 0] = pos[:, None]
        positions[..., 1] = pos[None, :]
        positions_norm = torch.sum(positions ** 2, dim=-1)
        select = positions_norm <= (self.spatial_coherence_cutoff * self.spatial_coherence_fwhm) ** 2
        positions = positions[select, :] + torch.tensor(position, device=device)
        partial_weights = torch.exp(- positions_norm[select] / (2 * self.partial_coherence_sigma ** 2))
        number_pc = positions.shape[0]

        # temporal coherence
        number_tc = self.temporal_coherence_sampling_number
        defoci = torch.linspace(- self.temporal_coherence_cutoff * self.temporal_coherence_sigma,
                                self.temporal_coherence_cutoff * self.temporal_coherence_sigma,
                                number_tc, device=device)
        # aberrations are: defocus, a1abs, a1ang, b2abs, b2ang, a2abs, a2ang, cs
        aberration_tensor = torch.zeros((number_tc, 8), device=device)
        aberration_tensor[:, 0] = defoci + aberrations.defocus
        aberration_tensor[:, 1] = aberrations.a1_abs
        aberration_tensor[:, 2] = aberrations.a1_angle
        aberration_tensor[:, 3] = aberrations.b2_abs
        aberration_tensor[:, 4] = aberrations.b2_angle
        aberration_tensor[:, 5] = aberrations.a2_abs
        aberration_tensor[:, 6] = aberrations.a2_angle
        aberration_tensor[:, 7] = aberrations.cs

        temporal_weights = torch.exp(- defoci ** 2 / (2 * self.temporal_coherence_sigma ** 2))

        # warning: repeat takes the number of times each dimension is repeated...
        positions = positions.repeat(number_tc, 1)
        # ...while repeat_interlave takes the number of repetition and the dim at which it is applied
        aberration_tensor = aberration_tensor.repeat_interleave(number_pc, 0)
        weights = partial_weights.repeat(number_tc) * temporal_weights.repeat_interleave(number_pc)
        weights /= torch.sum(weights)

        return positions, aberration_tensor, weights
