# Supplementary material for: Exact inversion of partially coherent dynamical electron scattering for picometric structure retrieval
Source: Nat Commun. 2024 Jan 2;15:101. doi: 10.1038/s41467-023-44268-x (PMC10762228; doi:10.1038/s41467-023-44268-x)
Supplement: Supplementary file 4 — Supplementary Software 1 [file 41467_2023_44268_MOESM4_ESM.zip › torchslice-paper/torchslice/coherence_net.py]

import torch
from torch import nn
from torch import Tensor
from typing import Union, Iterator, TYPE_CHECKING

from .multislice import MultisliceNet, WeightedAtomsLayer, PhaseGratingLayer, \
                        FresnelDifferentiableLayer, PotentialLayer, FrozenPhononLayer, \
                        WeightedFrozenPhononLayer
from .coherence import CoherenceParameter
from .probe_generator import ProbeGenerator
if TYPE_CHECKING:
    from .blind_net import BlindProbeGeneratorNet


class ProbeGeneratorNet(nn.Module):
    """
    Generator that generates a parametrized probe at a given position
    """
    def __init__(self, probe_gen: ProbeGenerator):
        """
        Parameters
        ----------
        probe_gen : ProbeGenerator
            Used for initializing the parameters
        """
        super(ProbeGeneratorNet, self).__init__()
        self.qx_vec = nn.Parameter(probe_gen.qx_vec, requires_grad=False)
        self.qy_vec = nn.Parameter(probe_gen.qy_vec, requires_grad=False)
        self.radial_aperture = nn.Parameter(probe_gen.radial_aperture, requires_grad=False)
        self.wavelength = probe_gen.wavelength  #: wavelength
        self.aberration_params = []  #: list of aberrations (as strings)
        for aber in probe_gen.aberration._parameters:
            self.__setattr__(aber, nn.Parameter(probe_gen.aberration.__getattribute__(aber).detach().clone(),
                                                requires_grad=False))
            self.aberration_params.append(aber)

    def forward(self, positions: Tensor, defoci_off: Tensor = 0) -> Tensor:
        """

        Parameters
        ----------
        positions : Tensor
            positions of shape (number_of_probes, 2)
        defoci_off : Tensor, default=0
            defocus offset for each position, standard is zero, shape: (number_of_probes,)

        Returns
        -------
        Tensor
            probes of shape (number_of_probes, *simu.shape)
        """
        result = torch.exp(1j * 2 * torch.pi * (
                           (positions[:, 0, None] * self.qx_vec)[:, :, None]
                           + (positions[:, 1, None] * self.qy_vec)[:, None, :]))
        cg = (self.qx_vec[:, None] + 1j * self.qy_vec[None, :]) * self.wavelength  # complex grid
        cg = cg[None, ...]
        defoci = torch.atleast_1d(self.defocus) + defoci_off

        chi = torch.real(0.5 * cg * torch.conj(cg) * defoci[:, None, None]
                         + 0.5 * torch.conj(cg) ** 2 * self.a1
                         + cg * torch.conj(cg) ** 2 * self.b2
                         + 1 / 3 * torch.conj(cg) ** 3 * self.a2
                         + 0.25 * (cg * torch.conj(cg)) ** 2 * self.c3
                         + cg ** 3 * torch.conj(cg) * self.s3
                         + 0.25 * torch.conj(cg) ** 4 * self.a3)
        chi = chi * 2 * torch.pi / self.wavelength
        result = result * torch.exp(-1j * chi)
        # cut aperture
        result = result * self.radial_aperture
        # fft
        result = torch.fft.fft2(result, norm="ortho")
        return result


class ProbeNet(nn.Module):
    """
    Abstract Class that holds a MultisliceNet and a ProbeGenerator

    Takes a position, generates the probe, propagates it through the MultisliceNet, then returns the intensity
    """
    def __init__(self, multislice: MultisliceNet,
                 probe_gen: Union[ProbeGeneratorNet, ProbeGenerator, "BlindProbeGeneratorNet"],
                 weights: Tensor):
        """

        Parameters
        ----------
        multislice : MultisliceNet
            the MultisliceNet that runs inside the ProbeNet
        probe_gen : Union[ProbeGeneratorNet, ProbeGenerator, BlindProbeGeneratorNet]
            the probe generator used
        weights : Tensor
            the weights of the probes, used when their intensities are summed
        """
        super(ProbeNet, self).__init__()
        self.weights = nn.Parameter(weights.detach().clone(), requires_grad=False)
        self.multislice = multislice
        self.probe_gen = probe_gen

    def generate_probes(self, x: Tensor) -> Tensor:
        """generate probes at given positions"""
        return self.probe_gen(x)

    def forward(self, x: Tensor) -> Tensor:
        """full simulation at given positions"""
        x = self.generate_probes(x)
        result = self.multislice(x)
        result = torch.tensordot(self.weights, result, dims=1)
        return result

    def forward_single(self, x: Tensor) -> Tensor:
        """calculates the result of the coherent simulation by calling the multislice
        for each position/defocus config once"""
        probes = self.generate_probes(x)
        result = torch.zeros_like(probes, dtype=torch.float32)
        for k in range(probes.shape[0]):
            result[k] = self.multislice(probes[k, :])
        result = torch.tensordot(self.weights, result, dims=1)
        return result

    def atomic_params(self) -> Iterator:
        """Iterator over the specimen parameters"""
        memo = set()
        for lyr in self.multislice.propagation_net:
            if isinstance(lyr, (WeightedAtomsLayer, PhaseGratingLayer, PotentialLayer,
                                FrozenPhononLayer, WeightedFrozenPhononLayer)):
                if lyr in memo or lyr is None:
                    continue
                for param in lyr.parameters():
                    yield param
                memo.add(lyr)

    def propagation_params(self) -> Iterator:
        """Iterator over the propagation distance and tilt"""
        memo = set()
        for lyr in self.multislice.propagation_net:
            if isinstance(lyr, FresnelDifferentiableLayer):
                if lyr in memo or lyr is None:
                    continue
                for param in lyr.parameters():
                    yield param
                memo.add(lyr)


class CoherenceNet(ProbeNet):
    """
    CoherenceNet holds a set of coherence parameters and uses them to generate its own probes.
    Holds a MultisliceNet instance, that is then used to propagate the generated probes through.
    """
    def __init__(self, multislice: MultisliceNet, probe_gen: Union[ProbeGeneratorNet, ProbeGenerator],
                 coherence: CoherenceParameter):
        """
        Parameters
        ----------
        multislice : MultisliceNet
            the MultisliceNet that runs inside the CoherenceNet
        probe_gen : Union[ProbeGeneratorNet, ProbeGenerator, BlindProbeGeneratorNet]
            the probe generator used
        coherence : CoherenceParameter
            the CoherenceParameters used to initialize the CoherenceNet
        """
        probe_gen = probe_gen if isinstance(probe_gen, ProbeGeneratorNet) else ProbeGeneratorNet(probe_gen)
        super(CoherenceNet, self).__init__(multislice=multislice, probe_gen=probe_gen, weights=coherence.weights)
        #: position offset of the spatial incoherence
        self.pos_off = nn.Parameter(coherence.pos_off.detach().clone(), requires_grad=False)
        #: defocus offset of the temporal incoherence
        self.def_off = nn.Parameter(coherence.def_off.detach().clone(), requires_grad=False)

    def generate_probes(self, x: Tensor) -> Tensor:
        """Generates probe ensemble at a position"""
        return self.probe_gen(x + self.pos_off, self.def_off)

    def coherence_params(self) -> Iterator:
        """Iterator over the coherence parameters"""
        for param in [self.pos_off, self.def_off, self.weights]:
            yield param

    def aberration_params(self) -> Iterator:
        """Iterator over the aberration parameters"""
        for param in self.probe_gen.aberration_params:
            yield getattr(self.probe_gen, param)

    def normalize_weights(self) -> None:
        """normalize the coherence parameters: Weights sum to one, first point has no position or defocus offset"""
        with torch.no_grad():
            self.weights /= torch.sum(self.weights)
            self.pos_off -= self.pos_off[0, :].clone()
            self.def_off -= self.def_off[0].clone()
