# Supplementary material for: Exact inversion of partially coherent dynamical electron scattering for picometric structure retrieval
Source: Nat Commun. 2024 Jan 2;15:101. doi: 10.1038/s41467-023-44268-x (PMC10762228; doi:10.1038/s41467-023-44268-x)
Supplement: Supplementary file 4 — Supplementary Software 1 [file 41467_2023_44268_MOESM4_ESM.zip › torchslice-paper/torchslice/crystal.py]

import numpy as np
import numpy.typing as npt

from .specimen import Specimen


class Crystal:
    """
    The Crystal class is a periodic specimen, where for each atom the index in the unit cell is saved as well

    Alpha status, use with care!
    """
    def __init__(self, positions, msd, atomic_numbers, length, only_2d: bool = True):
        self.atomic_numbers = atomic_numbers
        self.msd = msd
        self.pos = positions
        self.occupancy = None  # how often the position is really occupied, not used yet
        self.length = length

        self.cell_ind = None  # in which cell are we? Unit cell is (0, 0) or (0, 0, 0)
        self.atm_ind = None  # of which atom of the unit cell is this a copy? (index in self.atomic_numbers)
        self.unit_cell = []  # indices of unit cell atoms
        self.lattice_vectors = []  # lattice vectors, either 2 or 3, that span the unit cell
        self.only_2d = only_2d  # whether we try to estimate 2d or 3d positions
        self.transform = None  # matrix to come from the absolute to the relative coordinates

    def save(self, path: str) -> None:
        """saves the crystal to an npz file

        Parameters
        ----------
        path : str
            path of the file

        Returns
        -------
        None
        """
        save_dict = {"pos": self.pos, "msd": self.msd, "atomic_numbers": self.atomic_numbers,
                     "occupancy": self.occupancy, "length": self.length,
                     "cell_ind": self.cell_ind, "atm_ind": self.atm_ind,
                     "unit_cell": self.unit_cell, "lattice_vectors": self.lattice_vectors,
                     "only_2d": self.only_2d, "transform": self.transform}
        np.savez_compressed(path, **save_dict)

    @classmethod
    def load(cls, path: str) -> "Crystal":
        """loads a crystal from a file

        Parameters
        ----------
        path : str


        Returns
        -------
        Crystal

        """
        def get_or_none(dictionary, key):
            """helper, as numpy cannot load None objects from npz files without pickle"""
            try:
                res = dictionary.get(key, None)
            except ValueError:
                res = None
            except Exception as e:
                raise e
            return res

        try:
            load_dict = np.load(path)

            specimen = cls(positions=load_dict["pos"], msd=load_dict["msd"],
                           atomic_numbers=load_dict["atomic_numbers"], length=load_dict["length"],
                           only_2d=bool(load_dict["only_2d"]))
            specimen.occupancy = get_or_none(load_dict, "occupancy")
            specimen.unit_cell = load_dict["unit_cell"]
            specimen.cell_ind = get_or_none(load_dict, "cell_ind")
            specimen.atm_ind = get_or_none(load_dict, "atm_ind")
            specimen.lattice_vectors = load_dict["lattice_vectors"]
            specimen.transform = get_or_none(load_dict, "transform")
        except OSError:
            print("Could not open file")
            return None
        except KeyError:
            print("file does not seem to be a crystal file")
            return None
        except Exception as e:
            print("Unknown error occurred")
            raise e
        return specimen

    @property
    def number_atoms(self) -> int:
        """Number of atoms in the Crystal"""
        return self.atomic_numbers.shape[0]

    @property
    def trans_matrix(self):
        if self.transform is None:
            if not self.lattice_vectors:
                raise ValueError("Please set lattice vectors first!")
            if self.only_2d:
                trafo = np.array([self.lattice_vectors[0], self.lattice_vectors[1]])
            else:
                trafo = np.array([self.lattice_vectors[0], self.lattice_vectors[1], self.lattice_vectors[2]])
            self.transform = np.linalg.inv(trafo)
        return self.transform

    @classmethod
    def from_specimen(cls, specimen: Specimen):
        """Given a Specimen object, returns a Crystal with a copy of all atoms"""
        pos = specimen.pos.copy()
        pos[:, 0] *= specimen.a
        pos[:, 1] *= specimen.b
        pos[:, 2] *= specimen.c
        return cls(positions=pos, atomic_numbers=specimen.atomic_numbers.copy(), msd=specimen.msd.copy(),
                   length=(specimen.a, specimen.b, specimen.c))

    def _get_cell_ind(self, cell: npt.NDArray[np.int32]):
        """returns indices of atoms in a given cell (n,m) or (n,m,k)"""
        cond = (self.cell_ind[:, 0] == cell[0]) & (self.cell_ind[:, 1] == cell[1])
        if not self.only_2d:
            cond &= (self.cell_ind[:, 2] == cell[2])
        return np.where(cond)[0]

    def remove_double_atoms(self):
        """removes in every cell all but one copy of the atoms in the unit cell"""
        if self.cell_ind is None:
            self.estimate_cell_indices()

        cells = np.unique(self.cell_ind, axis=0)
        for cell in cells:
            cell_ind = self._get_cell_ind(cell)
            uni, count = np.unique(cell_ind, return_counts=True)
            for u, c in zip(uni, count):
                if c == 1:
                    continue
                bad_ind = np.where(cell_ind == u)[0]
                # here, we remove primitively all but the first occurrence
                # better: leave the one closest to the copy in the unit cell
                self.remove_atoms(bad_ind[1:])

    def _cell_offset(self, cell):
        cell_ind = self._get_cell_ind(cell)
        # we calculate the offset as the average offset of all existing atoms in the cell
        offset = 0
        for ind in cell_ind:
            atm_ind = self.atm_ind[ind]
            offset += self.pos[ind, :] - self.pos[atm_ind, :]
        offset /= len(cell_ind)
        return offset

    def add_missing_atoms(self, verbose: bool = False):
        """iterates over all cells and adds all atoms missing when compared to the unit cell"""
        if self.cell_ind is None:
            self.estimate_cell_indices()

        cells = np.unique(self.cell_ind, axis=0)
        for cell in cells:
            cell_ind = self._get_cell_ind(cell)
            offset = self._cell_offset(cell)
            found = 0
            for atm_ind in self.unit_cell:
                if atm_ind not in self.atm_ind[cell_ind]:
                    occupancy = None if self.occupancy is None else self.occupancy[atm_ind]
                    self.add_atoms(offset + self.pos[atm_ind, :], self.msd[atm_ind], self.atomic_numbers[atm_ind],
                                   occupancy=occupancy)
                    found += 1
                    self.atm_ind = np.concatenate([self.atm_ind, np.atleast_1d(atm_ind)])
                    self.cell_ind = np.concatenate([self.cell_ind, np.atleast_2d(cell)])

            if verbose:
                print(f"added {found:d} atoms in cell ", cell)

    def to_specimen(self):
        """returns a Specimen object containing a copy of all atoms in the Crystal"""
        pos = self.pos.copy()
        pos[:, 0] /= self.length[0]
        pos[:, 1] /= self.length[1]
        pos[:, 2] /= self.length[2]
        return Specimen(*self.length, pos, self.msd.copy(), self.atomic_numbers.copy())

    def remove_atoms(self, indices):
        """removes atoms at positions in indices  - WARNING: DESTROYS self.atm_ind and self.unit_cell, to be fixed"""
        self.atomic_numbers = np.delete(self.atomic_numbers, indices)
        self.pos = np.delete(self.pos, indices, axis=0)
        self.msd = np.delete(self.msd, indices)
        if self.occupancy is not None:
            self.occupancy = np.delete(self.occupancy, indices)
        if self.atm_ind is not None:
            self.atm_ind = np.delete(self.atm_ind, indices)
        if self.cell_ind is not None:
            self.cell_ind = np.delete(self.cell_ind, indices, axis=0)

    def add_atoms(self, pos, msd, atomic_numbers, occupancy=None):
        """adds atoms with the given positions, msds and atomic numbers. Optionally, occupancy as well (default one)"""
        pos = np.atleast_2d(pos)
        msd = np.atleast_1d(msd)
        atomic_numbers = np.atleast_1d(atomic_numbers)
        if occupancy:
            occupancy = np.atleast_1d(occupancy)
            if occupancy.shape[0] != pos.shape[0]:
                raise ValueError("Number of occupancies does not match number of positions")
            if not self.occupancy:
                raise ValueError("Cannot add occupancy as the crystal has no occupancy information")
        elif self.occupancy:
            occupancy = np.ones_like(msd)  # if no occupancy is provided, we assume it is one
        if pos.shape[0] != msd.shape[0] or pos.shape[0] != atomic_numbers.shape[0]:
            raise ValueError("Number of positions, msds and atomic numbers have to agree!")
        self.pos = np.concatenate([self.pos, pos])
        self.msd = np.concatenate([self.msd, msd])
        self.atomic_numbers = np.concatenate([self.atomic_numbers, atomic_numbers])
        if self.occupancy:
            self.occupancy = np.concatenate([self.occupancy, occupancy])

    def estimate_unit_cell(self, ind00: int, tol: float = 0.1):
        trafo = self.trans_matrix
        positions = (self.pos[:, :2] - self.pos[ind00, :2]) @ trafo if self.only_2d \
            else (self.pos - self.pos[ind00, :]) @ trafo
        selected = (positions[:, 0] > -tol) & (positions[:, 0] < 1 - tol) & \
                   (positions[:, 1] > -tol) & (positions[:, 1] < 1 - tol)
        if not self.only_2d:
            selected &= (positions[:, 2] > -tol) & (positions[:, 2] < 1 - tol)
        self.unit_cell = np.where(selected)[0]

    def _nearest_atom(self, point: np.ndarray, tol: float = None, atomic_number: int = None):
        point = np.squeeze(point)
        if len(point) == 2:
            positions = self.pos[:, :2] - point
        elif len(point) == 3:
            positions = self.pos - point
        else:
            raise ValueError("point has to have two or three entries")
        dist = np.linalg.norm(positions, axis=1)
        sort_ind = np.argsort(dist)
        for ind in sort_ind:
            if tol is not None and dist[ind] > tol:
                return None
            if atomic_number is not None and self.atomic_numbers[ind] != atomic_number:
                continue
            return ind

    def estimate_lattice_vectors(self, ind00: int = None):
        if len(self.unit_cell) == 0 and not ind00:
            raise ValueError("No unit cell set yet!")
        ind00 = ind00 or self.unit_cell[0]
        positions = self.pos - self.pos[ind00, :]
        if self.only_2d:
            positions = positions[:, :2]
        dist = np.linalg.norm(positions, axis=1)
        sort_ind = np.argsort(dist)
        lattice_vectors = []
        for ind in sort_ind:
            if ind in self.unit_cell or self.atomic_numbers[ind] != self.atomic_numbers[ind00] or ind == ind00:
                continue
            position = positions[ind, :]
            # we exclude vectors which point to (almost) the same direction as one of the others
            for vec in lattice_vectors:
                c = np.dot(vec, position)
                c /= (np.linalg.norm(vec) * np.linalg.norm(position))
                if np.abs(c) > 0.95:
                    continue
            lattice_vectors.append(position)
            if len(lattice_vectors) == 2 and self.only_2d or len(lattice_vectors) == 3:
                break
        self.lattice_vectors = lattice_vectors

    def _force_cell_index(self, source_cell, cell, tol: float = None):
        if not self.only_2d:
            raise NotImplementedError("_force_cell_index only implemented for the 2d case")
        offset = self._cell_offset(source_cell)
        j, k = cell - source_cell
        offset[:2] += j * self.lattice_vectors[0] + k * self.lattice_vectors[1]

        for ind in self.unit_cell:
            exp_pos = self.pos[ind, :] + offset
            ind_atm = self._nearest_atom(exp_pos, tol=tol, atomic_number=self.atomic_numbers[ind])
            if ind_atm is not None:
                self.cell_ind[ind_atm] = cell
                self.atm_ind[ind_atm] = ind

    def _add_cell(self, cell, source_cell=None):
        if not self.only_2d:
            raise NotImplementedError("_add_cell only implemented for the 2d case")
        cell = np.array(cell)
        if source_cell is None:
            source_cell = np.zeros(2 if self.only_2d else 3)
        source_cell = np.array(source_cell)
        offset = self._cell_offset(source_cell)
        j, k = cell - source_cell
        offset[:2] += j * self.lattice_vectors[0] + k * self.lattice_vectors[1]
        occupancy = None if self.occupancy is None else self.occupancy[self.unit_cell]
        self.add_atoms(offset + self.pos[self.unit_cell, :], self.msd[self.unit_cell],
                       self.atomic_numbers[self.unit_cell], occupancy=occupancy)
        self.atm_ind = np.concatenate([self.atm_ind, self.unit_cell])
        self.cell_ind = np.concatenate([self.cell_ind, np.tile(cell[None, :], (len(self.unit_cell), 1))])

    def estimate_cell_indices(self, tol: float = 0.1, verbose: bool = False):
        """estimates cell indices. Starts from the unit cell, recursively iterates over all neighbors"""
        try:
            ind00 = self.unit_cell[0]
        except IndexError:
            raise ValueError("Please give a unit cell!")

        self.cell_ind = np.inf * np.ones((self.number_atoms, 2 if self.only_2d else 3), dtype=np.int32)
        self.atm_ind = -np.ones(self.number_atoms, dtype=np.int32)  # -1 are the unassigned at the end

        self.cell_ind[self.unit_cell] = (0, 0) if self.only_2d else (0, 0, 0)
        self.atm_ind[self.unit_cell] = self.unit_cell

        visited = {tuple(self.cell_ind[ind00])}  # all unit cells visited
        to_visit = {}  # all cells we want to look for

        def add_neighbors(cell):
            if not self.only_2d:
                raise NotImplementedError("estimate_cell_indices currently only supported for 2d crystals")
            ind_add = np.zeros(2 if self.only_2d else 3, dtype=np.int32)
            off = self._cell_offset(cell)

            for j in (-1, 0, 1):
                ind_add[0] = j
                for k in (-1, 0, 1):
                    ind_add[1] = k
                    new_cell = tuple(cell + ind_add)
                    if new_cell in visited:
                        continue
                    else:
                        lv = np.zeros(3)
                        lv[:2] += j * self.lattice_vectors[0] + k * self.lattice_vectors[1]
                        to_visit[new_cell] = off + lv
        add_neighbors(self.cell_ind[ind00])

        while len(to_visit) > 0:
            cell, off = to_visit.popitem()
            if verbose:
                print("visited ", cell)
            visited.add(cell)
            found = 0
            for ind in self.unit_cell:
                exp_pos = self.pos[ind, :] + off
                ind_atm = self._nearest_atom(exp_pos, tol=tol, atomic_number=self.atomic_numbers[ind])
                if ind_atm is not None:
                    found += 1
                    self.cell_ind[ind_atm] = cell
                    self.atm_ind[ind_atm] = ind
            if found > 0:
                add_neighbors(cell)
            if verbose:
                print(f"found {found:d} atoms")
