# Supplementary material for: Exact inversion of partially coherent dynamical electron scattering for picometric structure retrieval
Source: Nat Commun. 2024 Jan 2;15:101. doi: 10.1038/s41467-023-44268-x (PMC10762228; doi:10.1038/s41467-023-44268-x)
Supplement: Supplementary file 4 — Supplementary Software 1 [file 41467_2023_44268_MOESM4_ESM.zip › torchslice-paper/torchslice/detectors.py]

import torch
import torch.nn as nn
from torch import Tensor
from typing import Tuple

from .simulation_parameter import SimulationParameter


class FusedDetector(nn.Module):
    """Fuses multiple bright field or dark field together. Does not support reshape.

    Parameters
    ----------
    list_of_detectors
        List of bright / dark field detectors that should be fused

    """
    def __init__(self, masks: Tensor):
        super(FusedDetector, self).__init__()

        self.det_func = nn.Parameter(masks, requires_grad=False)

    @classmethod
    def fuse_detectors(cls, *args):
        for det in args:
            if not hasattr(det, "det_func"):
                raise ValueError("Detector without det_func cannot be fused")

        number_of_detectors = sum([det.det_func.shape[0] if det.det_func.dim() == 3 else 1 for det in args])
        shape = args[0].det_func.shape[-2:]
        det_func = torch.zeros((number_of_detectors, *shape))
        count = 0
        for det in args:
            num = det.det_func.shape[0] if det.det_func.dim() == 3 else 1
            det_func[count:count+num, ...] = det.det_func.data
            count += num

        return cls(det_func)

    def forward(self, x: Tensor) -> Tensor:
        """Calculates the detector values for the diffraction patterns x

        Parameters
        ----------
        x : Tensor
            diffraction patterns of shape (..., *simu.shape)

        Returns
        -------
        Tensor
            detector values of shape  (..., number_of_detectors)
        """
        result = torch.tensordot(x, self.det_func, dims=([-2, -1], [-2, -1]))
        return result


class BrightFieldDetector(nn.Module):
    """ Bright field detector integrates the intensity of k < outer for each probe position and yields bright field image.

    Parameters
    ----------
    simu
        Simulation Parameter
    image_x : int, default=None
        specify the shape of the resulting image in x (number of probe positions in x).
        If it is None, no reshape takes place
    outer : float, default=5 mrad
        outer angle (in mrad) for integration of the intensity
    offset : Tuple[int, int], default=(0, 0)
        offset of the detector from the center
    """
    def __init__(self,
                 simu: SimulationParameter,
                 image_x: int = None,
                 outer: float = 5.,
                 offset: Tuple[int, int] = (0, 0)):
        super(BrightFieldDetector, self).__init__()
        self.reshape = nn.Identity() if image_x is None else lambda x: torch.reshape(x, (image_x, -1))

        length = simu.length
        wavelength = simu.wavelength * 1e10
        outer = outer/1000
        shape = simu.shape

        qx_vec = torch.fft.fftfreq(shape[0]) * shape[0] / length[0]
        qy_vec = torch.fft.fftfreq(shape[1]) * shape[1] / length[1]

        q2 = qx_vec[:, None] ** 2 + qy_vec[None, :] ** 2
        det_func = torch.ones_like(q2)
        cut = torch.asin(torch.sqrt(q2) * wavelength)
        torch.nan_to_num(cut, 1., out=cut)  # necessary for some extremal cases
        det_func[cut > outer] = 0

        det_func = torch.fft.fftshift(det_func).roll(offset, (0, 1))

        self.det_func = nn.Parameter(det_func, requires_grad=False)

    def forward(self, x: Tensor) -> Tensor:
        """Calculates the detector values for the diffraction patterns x

        Parameters
        ----------
        x : Tensor
            diffraction patterns of shape (..., *simu.shape)

        Returns
        -------
        Tensor
            detector values of shape  (image_x, -1) or (...)
        """
        result = torch.tensordot(x, self.det_func, dims=([-2, -1], [-2, -1]))
        image = self.reshape(result)
        return image


class AnnularDarkFieldDetector(nn.Module):
    """ Annular dark field detector integrates the intensity of inner < k < outer for each probe position and yields dark field image.

    Parameters
    ----------
    simu
        Simulation Parameter
    image_x : int, default=None
        specify the shape of the resulting image in x (number of probe positions in x).
        If it is None, no reshape takes place
    inner : float, default=60 mrad
        inner angle (in mrad) for integration of the intensity
    outer : float, default=100 mrad
        outer angle (in mrad) for integration of the intensity
    offset : Tuple[int, int], default=(0, 0)
        offset of the detector from the center
    """
    def __init__(self,
                 simu: SimulationParameter,
                 image_x: int = None,
                 inner: float = 60.,
                 outer: float = 100.,
                 offset: Tuple[int, int] = (0, 0)):
        super(AnnularDarkFieldDetector, self).__init__()
        self.reshape = nn.Identity() if image_x is None else lambda x: torch.reshape(x, (image_x, -1))

        length = simu.length
        wavelength = simu.wavelength * 1e10
        outer = outer / 1000
        inner = inner / 1000
        shape = simu.shape

        qx_vec = torch.fft.fftfreq(shape[0]) * shape[0] / length[0]
        qy_vec = torch.fft.fftfreq(shape[1]) * shape[1] / length[1]

        q2 = qx_vec[:, None] ** 2 + qy_vec[None, :] ** 2
        det_func = torch.ones_like(q2)
        cut = torch.asin(torch.sqrt(q2) * wavelength)
        torch.nan_to_num(cut, 1., out=cut)  # necessary for some extremal cases
        det_func[cut > outer] = 0
        det_func[cut < inner] = 0
        det_func = torch.fft.fftshift(det_func).roll(offset, (0, 1))

        self.det_func = nn.Parameter(det_func, requires_grad=False)

    def forward(self, x: Tensor) -> Tensor:
        """Calculates the detector values for the diffraction patterns x

        Parameters
        ----------
        x : Tensor
            diffraction patterns of shape (..., *simu.shape)

        Returns
        -------
        Tensor
            detector values of shape  (image_x, -1) or (...)
        """
        result = torch.tensordot(x, self.det_func, dims=([-2, -1], [-2, -1]))
        image = self.reshape(result)
        return image


class SegmentedAnnularDarkFieldDetector(FusedDetector):
    """Segmented Annular dark field detector integrates the intensity of inner < k < outer in specified number of segments
    for each probe position and yields dark field image.

    Parameters
    ----------
    simu
        Simulation Parameter
    inner : float, default=60 mrad
        inner angle (in mrad) for integration of the intensity
    outer : float, default=100 mrad
        outer angle (in mrad) for integration of the intensity
    offset : Tuple[int], default=(0, 0)
        offset of the detector from the center
    number_of_segments : int, default=4
        number of segments in that the ring is separated (to equal shares)
    """

    def __init__(self, simu: SimulationParameter, inner: float = 60., outer: float = 100.,
                 number_of_segments: int = 4, offset: Tuple[int] = (0, 0)):

        length = simu.length
        wavelength = simu.wavelength * 1e10
        outer = outer / 1000
        inner = inner / 1000
        shape = simu.shape

        qx_vec = torch.fft.fftfreq(shape[0]) * shape[0] / length[0]
        qy_vec = torch.fft.fftfreq(shape[1]) * shape[1] / length[1]

        q2 = qx_vec[:, None] ** 2 + qy_vec[None, :] ** 2
        det_func = torch.ones((number_of_segments, *shape))

        cut = torch.asin(torch.sqrt(q2) * wavelength)

        xx, yy = torch.meshgrid(qx_vec, qy_vec, indexing='xy')
        # such that we can specify values from 0,2pi not -pi, pi:
        cut2 = torch.atan2(xx, yy) + torch.pi

        for j in range(number_of_segments):
            phi_min = j * 2 * torch.pi / number_of_segments
            phi_max = (j + 1) * 2 * torch.pi / number_of_segments
            torch.nan_to_num(cut, 1., out=cut)  # necessary for some extremal cases
            det_func[j][cut > outer] = 0
            det_func[j][cut < inner] = 0
            det_func[j][cut2 <= phi_min] = 0
            det_func[j][cut2 > phi_max] = 0
            det_func[j] = torch.fft.fftshift(det_func[j]).roll(offset, (0, 1))

        super(SegmentedAnnularDarkFieldDetector, self).__init__(det_func)


class ModulationTransferFunction(nn.Module):
    """
    Modulation Transfer Function, takes dampening due to scintillator crystal and pixels of the detector into account.

    q is in coordinates of the specimen
    mq is sampled with the Nyquist frequency


    Parameters
    ----------
    simu
        Simulation Parameter
    pixel_size_ccd
        Pixel size of one pixel on the CCD camera, in coordinates of the specimen, magnification dependent
    binning : bool
        Whether binning should be applied or not.
        When True, the scintillator MTF is applied and the output is binned on the detector shape
        When False, the scintillator MTF and the pixel MTF are applied
    bins : int
        Number of bins for binning
    """

    def __init__(self,
                 simu: SimulationParameter = None,
                 size: tuple = None,
                 pixel_size_ccd: float = 0.9,
                 binning: bool = False,
                 bins: int = 2
                 ):
        super(ModulationTransferFunction, self).__init__()
        self.size = simu.shape if size is None else size
        self.binning = binning
        self.bins = bins
        length = simu.length

        # calculation of the MTF that accounts for the pixelated detector
        delta_ccd = self.bins * pixel_size_ccd
        qx_vec = torch.fft.fftfreq(self.size[0]) / length[0]
        qy_vec = torch.fft.fftfreq(self.size[1]) / length[1]

        mtf_pix = torch.sinc(qx_vec[:, None] * delta_ccd) * \
                  torch.sinc(qy_vec[None, :] * delta_ccd)
        self.mtf_pix = nn.Parameter(mtf_pix, requires_grad=False)

        # calculation of the parametrized MTF that accounts for the scintillator crystal
        a = 0.58
        c = 2.7
        d = 3.9
        nyquist_freq = 0.5 / pixel_size_ccd
        mqx_vec = torch.fft.fftfreq(self.size[0]) * nyquist_freq
        mqy_vec = torch.fft.fftfreq(self.size[1]) * nyquist_freq
        mq = torch.sqrt(mqx_vec[:, None] ** 2 + mqy_vec[None, :] ** 2)

        mtf_sc = a * torch.exp(-c * mq) + (1 - a) * torch.exp(-d ** 2 * mq ** 2)
        self.mtf_sc = nn.Parameter(mtf_sc, requires_grad=False)

        # total MTF
        self.mtf = nn.Parameter(mtf_pix * mtf_sc, requires_grad=False)

    def forward(self, x: Tensor) -> Tensor:
        """calculates the result when the MTF is applied to an intensity tensor"""
        if self.binning:
            x_mtf = torch.fft.fft2(x) * self.mtf_sc
            x_mtf = torch.real(torch.fft.ifft2(x_mtf))
            x_mtf = self.apply_binning(x_mtf)

        else:
            x_mtf = torch.fft.fft2(x) * self.mtf
            x_mtf = torch.real(torch.fft.ifft2(x_mtf))

        return x_mtf

    def apply_binning(self, x):
        det_size = int(self.size[0] / self.bins)
        x_det_size = torch.zeros((x.shape[0], det_size ** 2))
        cut_x0 = 0
        cut_y0 = 0
        for i in range(det_size ** 2):
            cut_x = cut_x0 + self.bins
            cut_y = cut_y0 + self.bins
            x_det_size[..., i] = torch.mean(x[..., cut_x0:cut_x, cut_y0:cut_y], dim=(1, 2))
            if (i % det_size == 0) and (i != 0):
                cut_x0 = 0
                cut_y0 += self.bins
            else:
                cut_x0 += self.bins
        x_det_size = torch.reshape(x_det_size, (x.shape[0], det_size, det_size))

        return x_det_size
