# Supplementary material for: Exact inversion of partially coherent dynamical electron scattering for picometric structure retrieval
Source: Nat Commun. 2024 Jan 2;15:101. doi: 10.1038/s41467-023-44268-x (PMC10762228; doi:10.1038/s41467-023-44268-x)
Supplement: Supplementary file 4 — Supplementary Software 1 [file 41467_2023_44268_MOESM4_ESM.zip › torchslice-paper/torchslice/multislice.py]

import torch
from torch import nn
from torch import Tensor
from typing import Tuple, List
from .utils import ortho_fft2


class BandlimitLayer(nn.Module):
    """
    A layer that bandlimits the input, by multiplying it in the Fourier domain with a disc (1/3 of max frequency)
    """
    def __init__(self, shape: torch.Size = None, bandlimit: Tensor = None):
        """

        Parameters
        ----------
        shape : torch.Size
            shape of input tensors (first channel is the free batch size)
        bandlimit : Tensor, optional
            here you can provide your own mask instead of the 1/3 disk. If used, you don't need to provide a shape
        """
        super(BandlimitLayer, self).__init__()
        if bandlimit is None:
            assert shape is not None, "please provide a shape or a bandlimiting tensor"
            assert len(shape) == 2, f"shape has to be a two tuple, not a {len(shape):d}-tuple"
            qx_vec = torch.fft.fftfreq(shape[0])
            qy_vec = torch.fft.fftfreq(shape[1])
            q2 = qx_vec[:, None] ** 2 + qy_vec[None, :] ** 2
            bandlimit = torch.ones_like(q2, dtype=torch.bool)
            bandlimit[q2 > 1 / 9] = False

        self.bandlimit = nn.Parameter(bandlimit, requires_grad=False)

    def forward(self, x: Tensor) -> Tensor:
        """applies bandlimit to the tensor"""
        x = torch.fft.fft2(x)
        x.mul_(self.bandlimit)
        return torch.fft.ifft2(x)


class FresnelPropagationLayer(nn.Module):
    __doc__ = r"""A layer that computes the Fresnel propagation. This is a layer without any trainable weight.
    
                Parameters
                ----------
                distance : float
                    distance we propagate (already multiplied with lambda, hence in angstrom^2)
                length : Tuple[float, float]
                    length of the specimen in angstrom
                shape : torch.Size
                    shape of the calculation
                tilt : Tuple[float, float]
                    In-plane wave vector component inside crystal (for propagator tilt)
                    See Kirkland, p.151, (6.99)
                """

    def __init__(self,
                 distance: float,
                 length: Tuple[float, float],
                 tilt: Tensor,
                 shape: torch.Size = (256, 256)
                 ):
        super(FresnelPropagationLayer, self).__init__()
        self.shape = shape
        self.length = length
        self.distance = distance

        # grid for fresnel propagation, given as Parameter so it is transferred to the correct device
        qx_pixels = torch.fft.fftfreq(shape[0]) * shape[0] / length[0]
        qy_pixels = torch.fft.fftfreq(shape[1]) * shape[1] / length[1]
        self.qx_vector = nn.Parameter(torch.exp(
            -1j * torch.pi * distance * (qx_pixels ** 2 + 2 * tilt[0] * qx_pixels)), requires_grad=False)

        self.qy_vector = nn.Parameter(torch.exp(
            -1j * torch.pi * distance * (qy_pixels ** 2 + 2 * tilt[1] * qy_pixels)), requires_grad=False)

    def forward(self, x: Tensor) -> Tensor:
        """propagates input by self.distance using the Fresnel propagator"""
        x = torch.fft.fft2(x)
        x = (x * self.qy_vector) * self.qx_vector.view(1, self.shape[0], 1)
        x = torch.fft.ifft2(x)
        return x

    def change_tilt(self, tilt: Tensor) -> None:
        """changes the tilt. Warning, does not work with autograd, so be sure to only change the tilt
        after gradients are zero. Works on the gpu"""
        device = self.qx_vector.device
        qx_pixels = torch.fft.fftfreq(self.shape[0], device=device) * self.shape[0] / self.length[0]
        qy_pixels = torch.fft.fftfreq(self.shape[1], device=device) * self.shape[1] / self.length[1]
        self.qx_vector.data = torch.exp(-1j * torch.pi
                                        * self.distance * (qx_pixels ** 2 + 2 * tilt[0] * qx_pixels))

        self.qy_vector.data = torch.exp(-1j * torch.pi
                                        * self.distance * (qy_pixels ** 2 + 2 * tilt[1] * qy_pixels))


class FresnelBandlimitedLayer(FresnelPropagationLayer):
    """
    This version of the FresnelPropagationLayer applies an additional bandlimit operation.
    Note that it is more efficient than using a FresnelPropagationLayer and a BandlimitLayer, as we only have to apply
    one FFT and one iFFT.
    """
    def __init__(self,
                 distance: float,
                 length: Tuple[float, float],
                 tilt: Tensor,
                 shape: torch.Size = (256, 256)
                 ):
        super(FresnelBandlimitedLayer, self).__init__(distance, length, shape=shape, tilt=tilt)

        qx_vec = torch.fft.fftfreq(shape[0])
        qy_vec = torch.fft.fftfreq(shape[1])
        q2 = qx_vec[:, None] ** 2 + qy_vec[None, :] ** 2
        bandlimit = torch.ones_like(q2, dtype=torch.bool)
        bandlimit[q2 > 1 / 9] = False
        self.bandlimit = nn.Parameter(bandlimit, requires_grad=False)

    def forward(self, x: Tensor) -> Tensor:
        """propagates input by self.distance using the Fresnel propagator and a bandlimit"""
        x = torch.fft.fft2(x)
        x = (x * self.qy_vector) * self.qx_vector.view(1, self.shape[0], 1)
        x.mul_(self.bandlimit)
        x = torch.fft.ifft2(x)
        return x


class FresnelDifferentiableLayer(nn.Module):
    __doc__ = r"""A layer that computes the Fresnel propagation. Distance and tilt are differentiable parameters. 

                """

    def __init__(self,
                 distance: float,
                 length: Tuple[float, float],
                 tilt: Tensor,
                 shape: torch.Size = (256, 256),
                 bandlimited: bool = True
                 ):
        """
        Parameters
        ----------
        distance : float
            distance we propagate (already multiplied with lambda, hence in angstrom^2)
        length : Tuple[float, float]
            length of the specimen in angstrom
        shape : torch.Size
            shape of the calculation
        tilt : Tensor
            In-plane wave vector component inside crystal.
            Here, a reference to the tilt parameter of the MultisliceNet is saved.
            That is necessary, as all FresnelDifferentiableLayers should use the same tilt parameter object.
        bandlimited : bool
            Whether to bandlimit the result or not
        """
        super(FresnelDifferentiableLayer, self).__init__()
        self.shape = shape
        self.length = length
        self.distance = nn.Parameter(torch.tensor(distance, dtype=torch.float32), requires_grad=False)
        self.tilt = tilt  # has to be a nn.Parameter object in the MultisliceNet
        self.bandlimited = bandlimited

        if bandlimited:
            qx_vec = torch.fft.fftfreq(shape[0])
            qy_vec = torch.fft.fftfreq(shape[1])
            q2 = qx_vec[:, None] ** 2 + qy_vec[None, :] ** 2
            bandlimit = torch.ones_like(q2, dtype=torch.bool)
            bandlimit[q2 > 1 / 9] = False
            self.bandlimit = nn.Parameter(bandlimit, requires_grad=False)

    def forward(self, x: Tensor) -> Tensor:
        """propagates input by self.distance using the Fresnel propagator and, potentially, bandlimits it"""

        qx_vector = torch.fft.fftfreq(self.shape[0], device=x.device) * self.shape[0] / self.length[0]
        qy_vector = torch.fft.fftfreq(self.shape[1], device=x.device) * self.shape[1] / self.length[1]
        qx_vector = torch.exp(-1j * torch.pi * self.distance * (qx_vector ** 2 + 2 * self.tilt[0] * qx_vector))
        qy_vector = torch.exp(-1j * torch.pi * self.distance * (qy_vector ** 2 + 2 * self.tilt[1] * qy_vector))

        x = torch.fft.fft2(x)
        x = (x * qy_vector) * qx_vector.view(1, self.shape[0], 1)
        if self.bandlimited:
            x.mul_(self.bandlimit)
        x = torch.fft.ifft2(x)
        return x

    def change_tilt(self, tilt: Tensor) -> None:
        """changes the tilt. Warning, does not work with autograd, so be sure to only change the tilt
        after gradients are zero."""

        self.tilt = tilt


class PhaseGratingLayer(nn.Module):
    """
    The PhaseGratingLayer multiplies the incoming waves with a phase grating.

    """
    def __init__(self, phase_grating: Tensor):
        super(PhaseGratingLayer, self).__init__()
        assert phase_grating.dim() == 2, "phase grating should be two dimensional"
        self.phase_grating = nn.Parameter(phase_grating)

    def forward(self, x: Tensor) -> Tensor:
        """multiplies x with the phase grating. In-place operation, be careful!"""
        x.mul_(self.phase_grating)
        return x


class PotentialLayer(nn.Module):
    r"""
    The PotentialLayer has a real 2d potential parameter.
    In the forward call, the transfer function \(e^{i V}\) is calculated and multiplied to the input.
    """
    def __init__(self, potential: Tensor):
        super(PotentialLayer, self).__init__()
        assert potential.dim() == 2, "phase grating should be two dimensional"
        self.potential = nn.Parameter(potential)

    def forward(self, x: Tensor) -> Tensor:
        r"""input is multiplied with \(e^{i V}\). In-place operation!"""
        x.mul_(torch.exp(1j * self.potential))
        return x


class FrozenPhononLayer(nn.Module):
    __doc__ = r"""A layer that computes interaction with a specimen. For each pass, new frozen phonons are rolled.
                However, for each element of the batch, the same FP configuration is used.
              
            Attributes
            ----------
            positions : nn.ParameterList
                List of Tensors, kth element are the positions of the atoms of type k in pixel (!)
            stds : Tensor
                standard derivation also in pixel (!)
            f_potentials : Tensor
                fft of the projected potentials
            sigma : float
                interaction constant
            bandlimit : nn.Module, optional
                an optional bandlimiting operator
            """

    def __init__(self,
                 positions: Tensor,
                 stds: Tensor,
                 f_potentials: Tensor,
                 type_cut: Tensor,
                 sigma: float,
                 bandlimit: nn.Module = None,
                 **kwargs):
        """

        Parameters
        ----------
        positions : Tensor
            positions are cut as indicated below into the positions of the different atomic types
        stds : Tensor
            standard derivation also in pixel (!)
        f_potentials : Tensor
            fft of the projected potentials
        type_cut : Tensor
            positions[slice(type_cut[k], type_cut[k+1]),:] are the atomic positions with type given in
            f_potentials[k+1] and stds[k+1]. Here, the first cut goes from slice(0, type_cut[0])
        sigma : float
            interaction constant
        bandlimit : nn.Module, optional
            an optional bandlimiting operator
        kwargs
            for easier interoperability of initializing different layer types with the same call
        """
        super(FrozenPhononLayer, self).__init__()
        assert positions.dim() == 2 and stds.dim() == 1 and f_potentials.dim() == 3, \
            "wrong dim of input, pos should have dim 2, stds 1, f_potentials 3"
        assert f_potentials.shape[0] == stds.shape[0], \
            "wrong shape, the first dim has to agree for the f_potentials and the standard deviations"

        self.positions = nn.ParameterList()
        self.stds = nn.Parameter(stds, requires_grad=False)
        self.f_potentials = nn.Parameter(f_potentials, requires_grad=False)
        self.shape = f_potentials.shape[1:]
        self.sigma = sigma
        self.bandlimit = bandlimit or nn.Identity()

        cut0 = 0
        for cut in type_cut:
            self.positions.append(nn.Parameter(positions[cut0:cut, :], requires_grad=False))
            cut0 = cut

        if cut0 != positions.shape[0]:
            cut = positions.shape[0]
            self.positions.append(nn.Parameter(positions[cut0:cut, :], requires_grad=False))

    def forward(self, x: Tensor) -> Tensor:
        r"""in each forward pass, new frozen phonon configurations are computed, then the input is multiplied with
        \(e^{iV}\)."""
        potential = torch.zeros(self.shape, device=self.f_potentials.device)
        for ind, pos in enumerate(self.positions):
            pos_perturbed = pos + torch.randn_like(pos) * self.stds[ind]
            qx_outer = torch.outer(pos_perturbed[:, 0], torch.fft.fftfreq(self.shape[0], device=pos.device))
            qy_outer = torch.outer(torch.fft.fftfreq(self.shape[1], device=pos.device), pos_perturbed[:, 1])
            qx_outer = torch.exp(- 2 * torch.pi * 1j * qx_outer)
            qy_outer = torch.exp(- 2 * torch.pi * 1j * qy_outer)
            qxy = qy_outer @ qx_outer
            potential += torch.real(torch.fft.ifft2(self.f_potentials[ind, ...] * qxy).T)
        x.mul_(self.bandlimit(torch.exp(1j * self.sigma * potential)))
        return x


class WeightedFrozenPhononLayer(nn.Module):
    __doc__ = r"""A FrozenPhononLayer using weights as in WeightedAtomLayer.
    
                Attributes
                ----------
                positions : nn.ParameterList
                    List of Tensors, kth element are the positions of the atoms of type k in pixel (!)
                stds : Tensor
                    standard derivation also in pixel (!)
                f_potentials : Tensor
                    fft of the projected potentials
                sigma : float
                    interaction constant
                bandlimit : nn.Module, optional
                    an optional bandlimiting operator
                factor : Tensor
                    for each atom a differentiable weight, initialized with one.
                """

    def __init__(self,
                 positions: Tensor,
                 stds: Tensor,
                 f_potentials: Tensor,
                 type_cut: Tensor,
                 sigma: float,
                 bandlimit: nn.Module = None,
                 **kwargs):
        """
        Parameters
        ----------
        positions : Tensor
            positions are cut as indicated below into the positions of the different atomic types
        stds : Tensor
            standard derivation also in pixel (!)
        f_potentials : Tensor
            fft of the projected potentials
        type_cut : Tensor
            positions[slice(type_cut[k], type_cut[k+1]),:] are the atomic positions with type given in
            f_potentials[k+1] and stds[k+1]. Here, the first cut goes from slice(0, type_cut[0])
        sigma : float
            interaction constant
        bandlimit : nn.Module, optional
            an optional bandlimiting operator
        kwargs
            for easier interoperability of initializing different layer types with the same call
        """
        super(WeightedFrozenPhononLayer, self).__init__()
        assert positions.dim() == 2 and stds.dim() == 1 and f_potentials.dim() == 3, \
            "wrong dim of input, pos should have dim 2, stds 1, f_potentials 3"
        assert f_potentials.shape[0] == stds.shape[0], \
            "wrong shape, the first dim has to agree for the f_potentials and the standard deviations"

        self.positions = nn.ParameterList()
        self.stds = nn.Parameter(stds, requires_grad=False)
        self.f_potentials = nn.Parameter(f_potentials, requires_grad=False)
        self.shape = f_potentials.shape[1:]
        self.sigma = sigma
        self.bandlimit = bandlimit or nn.Identity()

        cut0 = 0
        for cut in type_cut:
            self.positions.append(nn.Parameter(positions[cut0:cut, :], requires_grad=False))
            cut0 = cut

        if cut0 != positions.shape[0]:
            cut = positions.shape[0]
            self.positions.append(nn.Parameter(positions[cut0:cut, :], requires_grad=False))

        self.factor = nn.ParameterList(nn.Parameter(torch.ones(pos.shape[0])) for pos in self.positions)

    def forward(self, x: Tensor) -> Tensor:
        r"""new frozen phonon positions are rolled, \(e^{iV}\) is calculated, weights are applied,
        then everything is multiplied to the input."""
        potential = torch.zeros(self.shape, device=self.f_potentials.device)
        for ind, pos in enumerate(self.positions):
            pos_perturbed = pos + torch.randn_like(pos) * self.stds[ind]
            qx_outer = torch.outer(pos_perturbed[:, 0], torch.fft.fftfreq(self.shape[0], device=pos.device))
            qy_outer = torch.outer(torch.fft.fftfreq(self.shape[1], device=pos.device), pos_perturbed[:, 1])
            qx_outer = torch.exp(- 2 * torch.pi * 1j * qx_outer)
            qy_outer = torch.exp(- 2 * torch.pi * 1j * qy_outer) * self.factor[ind]
            qxy = qy_outer @ qx_outer
            potential += torch.real(torch.fft.ifft2(self.f_potentials[ind, ...] * qxy).T)
        x.mul_(self.bandlimit(torch.exp(1j * self.sigma * potential)))
        return x


class WeightedAtomsLayer(nn.Module):
    """
    Attributes
    ----------
    positions : nn.ParameterList
        List of Tensors, kth element are the positions of the atoms of type k in pixel (!)
    f_potentials : Tensor
        fft of the projected potentials. f_potentials[k,...] is the potential of the kth type
    type_cut : Tensor
        slice(type_cut[k], type_cut[k+1]) are the atoms with type given in f_potentials[k+1] and stds[k+1]
        here, the first cut goes from slice(0, type_cut[0])
    sigma : float
        interaction constant
    bandlimit : nn.Module, optional
        an optional bandlimiting operator
    factor : nn.ParameterList
        List of Tensors, kth element are the differentiable weights of the atoms of the kth type, initialized with one.
    """
    def __init__(self,
                 positions: Tensor,
                 f_potentials: Tensor,
                 type_cut: Tensor,
                 sigma: float,
                 bandlimit: nn.Module = None,
                 *,
                 complex_potential: bool = False,
                 **kwargs):
        """
        Parameters
        ----------
        positions : Tensor
            positions are cut as indicated below into the positions of the different atomic types
        f_potentials : Tensor
            fft of the projected potentials
        type_cut : Tensor
            positions[slice(type_cut[k], type_cut[k+1]),:] are the atomic positions with type given in
            f_potentials[k+1] and stds[k+1]. Here, the first cut goes from slice(0, type_cut[0])
        sigma : float
            interaction constant
        bandlimit : nn.Module, optional
            an optional bandlimiting operator
        complex_potential : bool, default=False
            whether the potential is complex- or real-valued
        kwargs
            for easier interoperability of initializing different layer types with the same call
        """
        super(WeightedAtomsLayer, self).__init__()
        assert positions.dim() == 2 and f_potentials.dim() == 3, \
            "wrong dim of input, pos should have dim 2, f_potentials 3"

        self.bandlimit = bandlimit or nn.Identity()
        self.positions = nn.ParameterList()
        self.f_potentials = nn.Parameter(f_potentials, requires_grad=False)
        self.shape = f_potentials[0, ...].shape
        self.sigma = sigma
        self.potential_type = torch.complex64 if complex_potential else torch.float32
        self.real_or_id = nn.Identity() if complex_potential else torch.real

        cut0 = 0
        for cut in type_cut:
            self.positions.append(nn.Parameter(positions[cut0:cut, :], requires_grad=False))
            cut0 = cut

        if cut0 != positions.shape[0]:
            cut = positions.shape[0]
            self.positions.append(nn.Parameter(positions[cut0:cut, :], requires_grad=False))

        self.factor = nn.ParameterList(nn.Parameter(torch.ones(pos.shape[0])) for pos in self.positions)

    def forward(self, x: Tensor) -> Tensor:
        r"""calculates \(e^{iV}\) using the given atomic positions and weights, then multiplies it to the input"""
        potential = torch.zeros(self.shape, device=self.f_potentials.device, dtype=self.potential_type)
        for ind, pos in enumerate(self.positions):
            qx = torch.outer(pos[:, 0], torch.fft.fftfreq(self.shape[0], device=pos.device))
            qy = torch.outer(torch.fft.fftfreq(self.shape[1], device=pos.device), pos[:, 1])
            qx = torch.exp(- 2 * torch.pi * 1j * qx)
            qy = torch.exp(- 2 * torch.pi * 1j * qy) * self.factor[ind]
            qxy = qy @ qx
            potential += self.real_or_id(torch.fft.ifft2(self.f_potentials[ind, ...] * qxy.T))
        x.mul_(self.bandlimit(torch.exp(1j * self.sigma * potential)))
        return x

    def set_pos_grad(self, requires_grad: bool = True):
        for p in self.positions:
            p.requires_grad = requires_grad

    def set_factor_grad(self, requires_grad: bool = True):
        for p in self.factor:
            p.requires_grad = requires_grad


class MultisliceNet(nn.Module):
    """Base class for all MultisliceNets.

    Attributes
    ----------
    tilt : Tensor
        In-plane wave vector component inside crystal (for propagator tilt)
        See Kirkland, p.151, (6.99). This tilt is shared with all FresnelDifferentiableLayers, to enable a single
        parameter object for all propagations
    propagation_net : nn.Module
        a sequential net, that represents the specimen
    farfield : Callable
        a function that propagates the result into the farfield
    cut : Tuple[int, int, int, int]
        the final output can be cut again, resulting in
        x = x[..., self.cut[0]:self.cut[1], self.cut[2]:self.cut[3]]
    reg_amplitude : float
        regularization parameter for the regularized farfield amplitude method
    """

    def __init__(self,
                 tilt: Tuple[float, float] = (.0, .0),
                 cut: Tuple[int, int, int, int] = None,
                 use_intensity: bool = True):
        """

        Parameters
        ----------
        tilt : Tuple[float, float]
            In-plane wave vector component inside crystal (for propagator tilt)
        cut : Tuple[int, int, int, int]
            How the final result shall be cut
        use_intensity : bool
            which farfield propagation to use
        """
        super(MultisliceNet, self).__init__()

        self.tilt = nn.Parameter(torch.tensor([tilt[0], tilt[1]], dtype=torch.float32), requires_grad=False)
        self.propagation_net = None
        self.farfield = self.intensity_farfield if use_intensity else self.amplitude_farfield
        self.cut = cut
        self.reg_amplitude = 1e-6

    def forward(self, x: Tensor) -> Tensor:
        """propagates the input via the self.propagation_net, then self.farfield, finally it might be cut"""
        x = self.propagation_net(x)
        x = self.farfield(x)
        if self.cut:
            x = x[..., self.cut[0]:self.cut[1], self.cut[2]:self.cut[3]]
        return x

    def wrap(self, wrap_sequence: List[int]):
        """wraps the propagation net, i.e., some layers might be used multiple times"""
        if max(wrap_sequence) >= len(self.propagation_net):
            raise ValueError("wrap indices exceeding range of propagation_net!")
        self.propagation_net = nn.Sequential(*[self.propagation_net[k] for k in wrap_sequence])

    def change_tilt(self, tilt: Tuple[float, float] = None, requires_grad: bool = None) -> None:
        """changes the tilt in all Fresnel layers. Warning, does not work with autograd, so be sure to only change the
        tilt after gradients are zero. Works on the gpu"""
        if tilt is not None:
            with torch.no_grad():
                self.tilt[0] = tilt[0]
                self.tilt[1] = tilt[1]
        if requires_grad is not None:
            self.tilt.requires_grad = requires_grad
        for layer in self.propagation_net:
            if hasattr(layer, "change_tilt"):
                layer.change_tilt(self.tilt)
                if requires_grad and not isinstance(layer, FresnelDifferentiableLayer):
                    raise TypeError("Error, only FresnelDifferentiableLayer allow for a differentiable tilt!")

    def set_distance_grad(self, requires_grad: bool):
        lyr_found = False
        for layer in self.propagation_net:
            if isinstance(layer, FresnelDifferentiableLayer):
                layer.distance.requires_grad = requires_grad
                lyr_found = True
        if not lyr_found:
            raise TypeError("Error, tried to set gradients for FresnelDifferentiableLayer, "
                            "but no such layer was found!")

    def set_farfield(self, farfield: str):
        if farfield == "intensity":
            self.farfield = self.intensity_farfield
        elif farfield == "amplitude":
            self.farfield = self.amplitude_farfield
        elif farfield == "reg_amplitude":
            self.farfield = self.reg_amplitude_farfield
        else:
            raise ValueError("Unknown farfield function, got " + farfield)

    @classmethod
    def intensity_farfield(cls, x: Tensor) -> Tensor:
        """fft2d and then modulus squared"""
        x = ortho_fft2(x)
        x = torch.real(x * torch.conj(x))
        return x

    @classmethod
    def amplitude_farfield(cls, x: Tensor) -> Tensor:
        """fft2d and then modulus"""
        x = ortho_fft2(x)
        x = torch.abs(x)
        return x

    def reg_amplitude_farfield(self, x: Tensor) -> Tensor:
        x = self.intensity_farfield(x)
        return torch.sqrt(x + self.reg_amplitude)


class FrozenPhononNet(MultisliceNet):
    """
    FrozenPhononNet is a MultisliceNet, which uses a list of atomic positions and potentials to calculate the
    interaction between a specimen and an incoming wave. That allows for differentiable atomic positions as well as
    frozen phonon forward (and backward) calculations.

    Attributes
    ----------
    shape : torch.Size
        shape of the potentials
    """
    def __init__(self, slice_distances: List[float],
                 length: Tuple[float, float],
                 positions: List[Tensor],
                 stds: List[Tensor],
                 f_potentials: List[Tensor],
                 type_cuts: List[Tensor],
                 sigma: float,
                 tilt: Tuple[float, float] = (.0, .0),
                 cut: Tuple[int, int, int, int] = None,
                 *,
                 use_intensity: bool = True,
                 bandlimit_fresnel: bool = False,
                 bandlimit_transfer: bool = False,
                 weighted_atom_layer: nn.Module = None,
                 differentiable_fresnel: bool = False,
                 complex_potential: bool = False):
        """

        Parameters
        ----------
        slice_distances : List[float]
            list of distances between the slices. If number of distances = number of slices + 1,
            the first distance is the propagation used before the first slice is applied
            Note that the distances are already corrected by the wavelength of the electrons!
        length : Tuple[float, float]
            length of the simulation area in Angström
        positions : List[Tensor]
            positions of the atom for each layer, prepared as described in FrozenPhononLayer
        stds : List[Tensor]
            dwf of the atomic types in each layer
        f_potentials : List[Tensor]
            FFT of projected potentials of each layer
        type_cuts : List[Tensor]
            for each layer, how the atomic types are ordered, as described in FrozenPhononLayer
        sigma : float
            interaction constant
        tilt : Tuple[float, float]
            In-plane wave vector component inside crystal (for propagator tilt)
        cut : Tuple[int, int, int, int]
            How the final result shall be cut
        use_intensity : bool, default=True
            which farfield propagation to use (default: intentities, not amplitudes)
        bandlimit_fresnel : bool, default=False
            whether FresnelLayers are bandlimited
        bandlimit_transfer : bool, default=False
            whether transfer layers are bandlimited
        weighted_atom_layer : nn.Module
            which atomic layer to use (FrozenPhononLayer, WeightedAtomsLayer or WeightedFrozenPhononLayer)
        differentiable_fresnel : bool, default=False
            whether Fresnel layers should be differentiable
        complex_potential : bool, default=False
            whether to use a complex potential in WeightedAtomLayer
        """
        super(FrozenPhononNet, self).__init__(tilt=tilt, cut=cut, use_intensity=use_intensity)
        assert len(positions) == len(type_cuts) == len(stds) == len(f_potentials), \
            "lists of positions, stds, type_cuts, f_potentials have to have same length"
        self.shape = f_potentials[0].shape[1:]
        self.number_layers = len(positions)
        Fresnel = FresnelBandlimitedLayer if bandlimit_fresnel else FresnelPropagationLayer
        if differentiable_fresnel:
            Fresnel = FresnelDifferentiableLayer

        bandlimit = BandlimitLayer(shape=self.shape) if bandlimit_transfer else nn.Identity()
        AtomLayer = weighted_atom_layer or FrozenPhononLayer  # defaults to FPLyr

        if slice_distances[0] > 0.:
            list_of_layers = [Fresnel(slice_distances[0], length, shape=self.shape, tilt=self.tilt)]
        else:
            list_of_layers = []

        for k in range(self.number_layers-1):
            list_of_layers.append(AtomLayer(positions=positions[k], stds=stds[k], f_potentials=f_potentials[k],
                                            type_cut=type_cuts[k], sigma=sigma, bandlimit=bandlimit,
                                            complex_potential=complex_potential))
            list_of_layers.append(Fresnel(slice_distances[k+1], length, shape=self.shape, tilt=self.tilt))

        list_of_layers.append(AtomLayer(positions=positions[-1], stds=stds[-1], f_potentials=f_potentials[-1],
                                        type_cut=type_cuts[-1], sigma=sigma, bandlimit=bandlimit,
                                        complex_potential=complex_potential))
        if len(slice_distances) > len(stds):
            list_of_layers.append(Fresnel(slice_distances[-1], length, shape=self.shape, tilt=self.tilt))

        self.propagation_net = nn.Sequential(*list_of_layers)

    def get_wa_gradients(self):
        """collects the gradients of each weighted atom layer, then sets all grads to none"""
        num_wa = len([1 for lyr in self.propagation_net if isinstance(lyr, WeightedAtomsLayer)])
        off = 0 if isinstance(self.propagation_net[0], WeightedAtomsLayer) else 1
        shape_wa = self.propagation_net[off].factor[0].shape
        type_wa = self.propagation_net[off].factor[0].dtype
        wa_grads = torch.zeros((num_wa, *shape_wa), dtype=type_wa)
        for k in range(num_wa):
            wa_grads[k, ...] = self.propagation_net[2 * k + off].factor[0].grad
        self.zero_grad(set_to_none=True)
        return wa_grads

    def set_pos_grad(self, requires_grad: bool = True):
        """sets whether the positions in the WeightedAtomsLayer require gradients or not"""
        lyr_found = False
        for layer in self.propagation_net:
            if isinstance(layer, WeightedAtomsLayer):
                layer.set_pos_grad(requires_grad=requires_grad)
                lyr_found = True
        if not lyr_found:
            raise TypeError("Error, tried to set gradients for WeightedAtomsLayer, "
                            "but no such layer was found!")

    def set_factor_grad(self, requires_grad: bool = True):
        """sets whether the factors in the WeightedAtomsLayer require gradients or not"""
        lyr_found = False
        for layer in self.propagation_net:
            if isinstance(layer, WeightedAtomsLayer):
                layer.set_factor_grad(requires_grad=requires_grad)
                lyr_found = True
        if not lyr_found:
            raise TypeError("Error, tried to set gradients for WeightedAtomsLayer, "
                            "but no such layer was found!")


class PhaseGratingNet(MultisliceNet):
    """
    PhaseGratingNet is a MultisliceNet using a pixelated model for the specimen.

    """
    def __init__(self,
                 slice_distances: List[float],
                 phase_grating: Tensor,
                 length: Tuple[float, float],
                 tilt: Tuple[float, float] = (.0, .0),
                 cut: Tuple[int, int, int, int] = None,
                 *,
                 model: str = "phase_grating",
                 use_intensity: bool = True,
                 bandlimit_fresnel: bool = False,
                 differentiable_fresnel: bool = False):
        """

        Parameters
        ----------
        slice_distances : List[float]
            list of distances between the slices. If number of distances = number of slices + 1,
            the first distance is the propagation used before the first slice is applied
            Note that the distances are already corrected by the wavelength of the electrons!
        phase_grating : Tensor
            3 dimensional tensor, first dimension is the layer number
        length : Tuple[float, float]
            length of the simulation area in Angström
        tilt : Tuple[float, float]
            In-plane wave vector component inside crystal (for propagator tilt)
        cut : Tuple[int, int, int, int]
            How the final result shall be cut
        model : str, default="phase_grating"
            whether a complex potential (default) or a real  one (use "potential") shall be used
        use_intensity : bool, default=True
            which farfield propagation to use (default: intentities, not amplitudes)
        bandlimit_fresnel : bool, default=False
            whether FresnelLayers are bandlimited
        differentiable_fresnel : bool, default=False
            whether Fresnel layers should be differentiable
        """
        super(PhaseGratingNet, self).__init__(tilt=tilt, cut=cut, use_intensity=use_intensity)
        assert phase_grating.dim() == 3, "Phase grating has to be 3 dimensional, first dim is the slice number"
        Fresnel = FresnelBandlimitedLayer if bandlimit_fresnel else FresnelPropagationLayer
        if differentiable_fresnel:
            Fresnel = FresnelDifferentiableLayer

        if model == "phase_grating":
            InteractionLayer = PhaseGratingLayer
        elif model == "potential":
            InteractionLayer = PotentialLayer
        else:
            raise ValueError("Unknown interaction layer model: " + model)

        if slice_distances[0] > 0.:
            list_of_layers = [Fresnel(slice_distances[0], length, shape=phase_grating.shape[1:], tilt=self.tilt)]
        else:
            list_of_layers = []

        for k in range(phase_grating.shape[0] - 1):
            list_of_layers.append(InteractionLayer(phase_grating[k, ...]))
            list_of_layers.append(Fresnel(slice_distances[k+1], length, shape=phase_grating.shape[1:], tilt=self.tilt))

        list_of_layers.append(InteractionLayer(phase_grating[-1, ...]))
        if len(slice_distances) > phase_grating.shape[0]:
            list_of_layers.append(Fresnel(slice_distances[-1], length, shape=phase_grating.shape[1:], tilt=self.tilt))

        self.propagation_net = nn.Sequential(*list_of_layers)

    def set_interaction_grad(self, requires_grad: bool = True) -> None:
        """sets whether you want to calculate the gradient with respect to the interaction model
        (phase grating or potential) or not"""
        for layer in self.propagation_net:
            if hasattr(layer, "phase_grating"):
                layer.phase_grating.requires_grad = requires_grad
            if hasattr(layer, "potential"):
                layer.potential.requires_grad = requires_grad

    def clear_net(self, verbose: bool = True) -> None:
        """sets the phase grating to one and the potential to zero, i.e., the specimen to vacuum"""
        for layer in self.propagation_net:
            if hasattr(layer, "phase_grating"):
                layer.phase_grating.data = torch.ones_like(layer.phase_grating.data)
                if verbose:
                    print("zeroed lyr -- ", end="")
            if hasattr(layer, "potential"):
                layer.potential.data = torch.zeros_like(layer.potential.data)
                if verbose:
                    print("zeroed lyr -- ", end="")
        if verbose:
            print("done")

    def zero_negative_potential(self, no_source: bool = False, flip: bool = False) -> None:
        """sets negative potential values or negative imaginary parts of the phase gratings to zero

        Parameters
        ----------
        no_source : bool, default=False
            If true, in phase gratings the modulus will be reduced to a maximum of one
        flip : bool, default=False
            If true, negative potentials are flipped not set to zero
        """
        for layer in self.propagation_net:
            if hasattr(layer, "phase_grating"):
                if not flip:
                    layer.phase_grating.data.imag[layer.phase_grating.data.imag < 0] = 0
                else:
                    layer.phase_grating.data.imag.abs_()
                if no_source:
                    absv = layer.phase_grating.data.abs() > 1
                    layer.phase_grating.data[absv] /= layer.phase_grating.data[absv].abs()
            if hasattr(layer, "potential"):
                if not flip:
                    layer.potential.data[layer.potential.data < 0] = 0
                else:
                    layer.potential.data.abs_()

    def normalize_pg(self) -> None:
        """normalizes the phase gratings to have a modulus of one in each point"""
        found_pg = False
        for layer in self.propagation_net:
            if hasattr(layer, "phase_grating"):
                req_grad = layer.phase_grating.requires_grad
                layer.phase_grating.requires_grad = False
                layer.phase_grating.data /= torch.abs(layer.phase_grating.data)
                layer.phase_grating.requires_grad = req_grad
                found_pg = True
        if not found_pg:
            raise ValueError("You wanted to normalize the phase grating, but there are none in your model!")

    def random_init(self, sigma) -> None:
        """randomly initializes the phase_grating and potential with Gaussian values of std sigma
        and mean zero (for potentials) and one (for phase_gratings).
        Only initializes layers that require a gradient."""
        for name, param in self.named_parameters():
            if param.requires_grad and name.endswith(("phase_grating")):
                with torch.no_grad():
                    param.data = torch.ones_like(param) + torch.randn_like(param) * sigma
            elif param.requires_grad and name.endswith(("potential")):
                with torch.no_grad():
                    param.data = torch.randn_like(param) * sigma
