# Supplementary material for: Exact inversion of partially coherent dynamical electron scattering for picometric structure retrieval
Source: Nat Commun. 2024 Jan 2;15:101. doi: 10.1038/s41467-023-44268-x (PMC10762228; doi:10.1038/s41467-023-44268-x)
Supplement: Supplementary file 4 — Supplementary Software 1 [file 41467_2023_44268_MOESM4_ESM.zip › torchslice-paper/torchslice/optim.py]

import torch
from torch import Tensor
import torch.nn as nn

from typing import Tuple, List, Dict


class PhaseGratingRegularizer:

    def __init__(self, regul: Dict):
        """regul is a dict containing the regularizers names as a key, with value the weight, eg
           regul = {"tv": 1.0, "tv2": 2.0, "abs_diff_to_one": 1e3, "diff_to_one": 0.1}"""
        regularizers = [func for func in dir(self) if func.endswith("_reg")]
        self.active_regularizers = {}
        for reg in regul:
            reg_mod = reg if reg.endswith("_reg") else reg + "_reg"
            if reg_mod in regularizers:
                self.active_regularizers[reg_mod] = regul[reg]
            else:
                raise ValueError("Unknown regularizer: " + reg)

    def __call__(self, net: nn.Module):
        loss = 0
        assert hasattr(net, "propagation_net"), "regularizes a network with propagation_net"
        for name, param in net.named_parameters():
            if param.requires_grad and name.endswith(("phase_grating", "potential")):
                loss += self.calculate_regularizer(param)
        return loss

    def calculate_regularizer(self, param: Tensor):
        loss = 0
        for reg in self.active_regularizers:
            loss += getattr(self, reg)(param, self.active_regularizers[reg])
        return loss

    @classmethod
    def sparse_frequency_reg(cls, param: Tensor, weight: float) -> Tensor:
        paramf = torch.fft.fft2(param) / param.numel()
        if param.dtype in [torch.complex32, torch.complex64, torch.complex128]:
            paramf[0, 0] = paramf[0, 0] - 1  # vacuum correction, as we were given a phase grating, not a potential
        return weight * torch.sum(torch.abs(paramf))

    @classmethod
    def tv_reg(cls, param: Tensor, weight: float) -> Tensor:
        return weight * (torch.sum(torch.abs(param[1:, :] - param[:-1, :]))
                         + torch.sum(torch.abs(param[:, 1:] - param[:, :-1]))) / param.numel() / 2

    @classmethod
    def tv2_reg(cls, param: Tensor, weight: float, eps: float = 1e-8) -> Tensor:
        return weight * torch.sqrt(torch.sum(torch.abs(param[1:, :] - param[:-1, :]) ** 2)
                                   + torch.sum(torch.abs(param[:, 1:] - param[:, :-1]) ** 2) + eps) / param.numel() / 2

    @classmethod
    def diff_to_one_reg(cls, param: Tensor, weight: float) -> Tensor:
        return weight * torch.sum(torch.abs(param - 1)) / param.numel()

    @classmethod
    def abs_diff_to_one_reg(cls, param: Tensor, weight: float) -> Tensor:
        return weight * nn.functional.mse_loss(torch.abs(param), torch.zeros_like(param, dtype=torch.float32))

    @classmethod
    def l1_reg(cls, param: Tensor, weight: float) -> Tensor:
        return weight * torch.sum(torch.abs(param)) / param.numel()

    @classmethod
    def l2_reg(cls, param: Tensor, weight: float) -> Tensor:
        return weight * torch.sum(param * param) / param.numel()
