# Supplementary material for: Exact inversion of partially coherent dynamical electron scattering for picometric structure retrieval
Source: Nat Commun. 2024 Jan 2;15:101. doi: 10.1038/s41467-023-44268-x (PMC10762228; doi:10.1038/s41467-023-44268-x)
Supplement: Supplementary file 4 — Supplementary Software 1 [file 41467_2023_44268_MOESM4_ESM.zip › torchslice-paper/torchslice/probe_generator.py]

import torch
from torch import Tensor
from typing import Tuple, TYPE_CHECKING, Union, Iterator
from .aberration import Aberration
if TYPE_CHECKING:
    from .simulation_parameter import SimulationParameter


class ProbeGenerator:
    """ProbeGenerator objects can generate probes at given positions, usually using the self.Aberration object"""

    def __init__(self, shape: Tuple[int, int], length: Tuple[float, float],
                 aberration: Aberration,
                 *,
                 wavelength: float,
                 conv_angle: float):
        self.shape = shape  #: Number of pixels
        self.aberration = aberration  #: aberration object used
        self.length = length  #: length of the real space in Angström
        self.wavelength = wavelength * 1e10  #: stored in angstrom
        self.conv_angle = conv_angle / 1000  #: stored in rad
        self.device = aberration.device  #: device used to generate probes

        # coordinate vectors in Fourier space
        self.qx_vec = torch.fft.fftfreq(self.shape[0], device=self.device) * self.shape[0] / self.length[0]
        self.qy_vec = torch.fft.fftfreq(self.shape[1], device=self.device) * self.shape[1] / self.length[1]

        # construct aperture
        q2 = self.qx_vec[:, None] ** 2 + self.qy_vec[None, :] ** 2
        self.radial_aperture = torch.ones_like(q2)  #: aperture used
        cut = torch.asin(torch.sqrt(q2) * self.wavelength)
        torch.nan_to_num(cut, 1., out=cut)  # necessary for some extremal cases
        self.radial_aperture[cut > self.conv_angle] = 0
        # we normalize it, so that multiplying a probe with entries of modulus one
        # with it will result in a normalized probe
        self.radial_aperture /= torch.linalg.norm(self.radial_aperture)

    def to(self, device: str) -> None:
        """moves the parameters of the probe generator to a different device"""
        for key in self.__dict__:
            attr = getattr(self, key)
            if isinstance(attr, Tensor):
                self.__setattr__(key, attr.to(device))
            elif hasattr(attr, "to"):
                attr.to(device)
        self.device = device

    @classmethod
    def get_probe_generator(cls, simu_para: "SimulationParameter",
                            aberration: Aberration = None, *, device: str = None) -> "ProbeGenerator":
        """constructs a ProbeGenerator from the given simulation parameters

        Parameters
        ----------
        simu_para : SimulationParameter
            simulation parameters used
        aberration : Aberration,  optional
            aberration object used when the probes are constructed. If none is provided,
            constructs a new one with default aberrations
        device : str
            The device used to construct the probes

        Returns
        -------
        ProbeGenerator
            a probe generator object
        """
        assert aberration is None or device is None or device == aberration.device, \
            "Aberration is on a different device than the specified one"
        if device is None:
            device = simu_para.device
        shape = simu_para.shape
        length = simu_para.length
        wavelength = simu_para.wavelength
        conv_angle = simu_para.micro_para.conv
        if aberration is None:
            aberration = Aberration(device=device)
        return ProbeGenerator(shape, length, aberration, wavelength=wavelength, conv_angle=conv_angle)

    def _check_positions(self, positions: Union[Tensor, Tuple[float, float]]) -> Tensor:
        """checks whether the positions are a suitable tensor or convertible to one"""
        if not isinstance(positions, Tensor):
            try:
                positions = torch.tensor(positions, device=self.device)
            except Exception as exc:
                raise ValueError("Exception raised while trying to convert positions to a tensor, message:" + str(exc))
        if positions.dim() == 1:
            positions = positions[None, :]
        if positions.dim() != 2 or positions.shape[1] != 2:
            raise ValueError("Position has to have shape Nx2 or 2")
        return positions

    def generate_probes(self, positions: Union[Tensor, Tuple[float, float]]) -> Tensor:
        """generate probes at all given positions

        Parameters
        ----------
        positions : Union[Tensor, Tuple[float, float]]
            positions as a N x 2 tensor or a 2-tuple in angstrom. (0,0) is the top left corner
        Returns
        -------
        Tensor
            N probes, one for each position, with aberrations from self.aberration
        """
        assert self.aberration is not None, "please set aberration parameter"
        positions = self._check_positions(positions)
        positions = positions.to(self.device)
        result = torch.exp(1j * 2 * torch.pi * (
                           (positions[:, 0, None] * self.qx_vec)[:, :, None]
                           + (positions[:, 1, None] * self.qy_vec)[:, None, :]))
        cg = (self.qx_vec[:, None] + 1j * self.qy_vec[None, :]) * self.wavelength  # complex grid
        chi = self.aberration.chi(cg) * 2 * torch.pi / self.wavelength
        result = torch.exp(-1j * chi) * result
        # cut aperture
        result = self.radial_aperture * result
        # fft
        result = torch.fft.fft2(result, norm="ortho")
        return result

    def generate_probes_from_aberrations(self, positions: Tensor, aberrations: Tensor = None) -> Tensor:
        """generates probes not from self.aberration, but from directly provided aberration coefficients

        Parameters
        ----------
        positions : Tensor
            Nx2 positions
        aberrations : Tensor, default=None
            Nx8 aberrations (defocus, a1abs, a1ang, b2abs, b2ang, a2abs, a2ang, cs). If None, uses self.aberration

        Returns
        -------
        Tensor
            generated probes
        """
        if aberrations is None:
            return self.generate_probes(positions)

        positions = self._check_positions(positions)
        assert aberrations.shape[1] == 8, "aberrations should be of size N x 8"
        assert positions.shape[0] == aberrations.shape[0], "number of positions and aberrations does not agree"

        positions = positions.to(self.device)
        aberrations = aberrations.to(self.device)

        # generate probes for multiple positions at once
        result = torch.exp(1j * 2 * torch.pi * (
                           (positions[:, 0, None] * self.qx_vec)[:, :, None]
                           + (positions[:, 1, None] * self.qy_vec)[:, None, :]))
        cg = (self.qx_vec[:, None] + 1j * self.qy_vec[None, :]) * self.wavelength  # complex grid
        cg = cg[None, ...]

        a1 = aberrations[:, 1, None, None] * torch.exp(1j * aberrations[:, 2, None, None] / 180 * torch.pi)
        b2 = aberrations[:, 3, None, None] * torch.exp(1j * aberrations[:, 4, None, None] / 180 * torch.pi)
        a2 = aberrations[:, 5, None, None] * torch.exp(1j * aberrations[:, 6, None, None] / 180 * torch.pi)
        chi = torch.real(0.5 * cg * torch.conj(cg) * aberrations[:, 0, None, None]  # defocus
                         + 0.5 * torch.conj(cg) ** 2 * a1
                         + cg * torch.conj(cg) ** 2 * b2
                         + 1 / 3 * torch.conj(cg) ** 3 * a2
                         + 0.25 * (cg * torch.conj(cg)) ** 2 * aberrations[:, 7, None, None])  # c3
        chi *= 2 * torch.pi / self.wavelength
        result *= torch.exp(-1j * chi)
        # cut aperture
        result *= self.radial_aperture
        # fft
        result = torch.fft.fft2(result, norm="ortho")
        return result

    def generate_grid(self,
                      number_of_probes: Union[int, Tuple[int, int]],
                      start_pos: Union[float, Tuple[float, float]] = 0.,
                      pixel_size: Union[float, Tuple[float, float]] = None,
                      rotation_angle: float = 0) -> Tensor:
        """generates number_of_probes[0] x number_of_probes[1] positions on a grid.

        Positions start at position start_pos  with a distance pixel_size (in Angstrom).
        If single numbers are passed, it is assumed that x and y part are equal.
        Attention: For non-square specimen specify pix_size_y to obtain evenly distributed probes

        Parameters
        ----------
        number_of_probes : Union[int, Tuple[int, int]]
            if a single value N is given, (N, N) is used
        start_pos : Union[float, Tuple[float, float]]
            position of the first grid point
        pixel_size : Union[float, Tuple[float, float]]
            pixel size
        rotation_angle : float
            the grid is rotated by this angle, given in degree

        Returns
        -------
        Tensor
            N x 2 Tensor of positions
        """
        pixel_size = pixel_size or self.length[0] / number_of_probes
        if not hasattr(number_of_probes, "__len__"):
            number_of_probes = (number_of_probes, number_of_probes)
        if not hasattr(pixel_size, "__len__"):
            pixel_size = (pixel_size, pixel_size)
        if not hasattr(start_pos, "__len__"):
            start_pos = (start_pos, start_pos)

        position_x = torch.linspace(0, (number_of_probes[0] - 1) * pixel_size[0], number_of_probes[0],
                                    device=self.device)
        position_y = torch.linspace(0, (number_of_probes[1] - 1) * pixel_size[1], number_of_probes[1],
                                    device=self.device)

        position_x = position_x.repeat(number_of_probes[1])
        position_y = position_y.repeat_interleave(number_of_probes[0])
        positions = torch.stack((position_x + start_pos[0], position_y + start_pos[1]), dim=1)

        if rotation_angle != 0.:
            rotation_angle = torch.tensor(rotation_angle * torch.pi / 180)
            rotmat = torch.tensor([[torch.cos(rotation_angle), torch.sin(rotation_angle)],
                                   [-torch.sin(rotation_angle), torch.cos(rotation_angle)]], device=self.device)
            positions = torch.matmul(positions, rotmat)
            positions[:, 0] += start_pos[0] - torch.min(positions[:, 0])
            positions[:, 1] += start_pos[1] - torch.min(positions[:, 1])

        return positions
