# Supplementary material for: Exact inversion of partially coherent dynamical electron scattering for picometric structure retrieval
Source: Nat Commun. 2024 Jan 2;15:101. doi: 10.1038/s41467-023-44268-x (PMC10762228; doi:10.1038/s41467-023-44268-x)
Supplement: Supplementary file 4 — Supplementary Software 1 [file 41467_2023_44268_MOESM4_ESM.zip › torchslice-paper/torchslice/simulation_parameter.py]

import numpy as np
import numpy.typing as npt
import torch
import scipy.constants as spc

from torch import Tensor
from dataclasses import dataclass
from typing import Tuple, List, Union

from .atomic_potential import AtomPotentials
from .multislice import PhaseGratingNet, FrozenPhononNet, BandlimitLayer, WeightedAtomsLayer, FrozenPhononLayer

# this is to avoid circular imports while still having type hinting
from typing import TYPE_CHECKING
if TYPE_CHECKING:
    from .specimen import Specimen


@dataclass
class MicroscopeParameter:
    """
    Microscope parameter dataclass to generate parameter setting in the microscope
    """

    acc: float  #: Acceleration kV
    conv: float  #: convergence mrad (Prep_probes)
    tilt_x: float  #: tilt in mrad x-dir for Fresnel propagator
    tilt_y: float  #: tilt in mrad y-dir for Fresnel propagator

    @property
    def lambda0(self) -> float:
        """relativistic wavelength of the incident electrons (Kirkland p.78, (5.1))"""
        return spc.h * spc.c / (np.sqrt(spc.e * self.acc * 1000 * (spc.e * self.acc * 1000 + 2 * spc.m_e * spc.c ** 2)))

    @property
    def E_in(self) -> float:
        """Energy of incident electrons"""
        return np.sqrt((spc.h * spc.c / self.lambda0) ** 2 + (spc.m_e * spc.c ** 2) ** 2)

    @property
    def rel_gamma(self) -> float:
        """relativistic correction factor (usually called gamma), see Kirkland p. 10, (2.2)"""
        return 1 + spc.e * self.acc * 1000 / spc.m_e / spc.c ** 2

    @property
    def sigma(self) -> float:
        """interaction constant in 1/(V-angstrom), see Kirkland p. 79 (5.6)"""
        return 1e-10 * 2 * np.pi * spc.m_e * self.rel_gamma * spc.e * self.lambda0 / spc.h ** 2

    @property
    def sigma_absorptive(self) -> float:
        """interaction constant of the absorptive potential, including all additional wavelength depending parts.
        Has to be multiplied with sigma.
        Also includes a mysterious 4pi factor, to have it match Knuts code,
        maybe because the wavenumber k in Weickenmeiers paper is differently defined..."""
        return self.rel_gamma * self.lambda0 * 1e10 / 2 / np.pi * 4 * np.pi


class SimulationParameter:
    """
    Contains the parameters of our simulation.

    """
    def __init__(self,
                 shape: Tuple[int, int],
                 length: Tuple[float, float] = None,
                 micro_para: MicroscopeParameter = None,
                 use_dwf: bool = False,
                 *,
                 mrad_per_pix: float = None,
                 down: int = None,
                 use_absorptive: bool = False,
                 bandlimit: bool = False,
                 device: str = "cpu",
                 potential_method: str = "Lobato"):
        if shape[0] % 2 == 1 or shape[1] % 2 == 1:
            raise ValueError("Only even shapes are supported!")
        if not isinstance(micro_para, MicroscopeParameter):
            raise ValueError("Invalid microscope parameters!")
        if length is None:
            if mrad_per_pix is None:
                raise ValueError("If no simulation length is provided, you must provide a mrad per pixel value.")
            length = down * micro_para.conv * micro_para.lambda0 / mrad_per_pix / np.sin(micro_para.conv / 1000) * 1e10
            length = (length, length)
        self.shape = shape  #: number of pixels of simulated area
        self.length = length  #: length of simulated area in angstrom
        self.micro_para = micro_para  #: microscopic parameter object
        self.use_adapted_wavelength_to_specimen = True  #: whether wavelength is adapted to specimen
        self.wavelength = micro_para.lambda0  #: wavelength of simu, might be adapted to specimen
        self.device = device  #: device where phase gratings are calculated

        self.atomic_potentials = AtomPotentials(shape, length, method=potential_method)
        self.use_dwf = use_dwf  #: whether dwf approx of potential is used (no for frozen phonon)
        self.use_absorptive = use_absorptive  #: whether an absorptive form factor is used
        self.bandlimit_transfer = bandlimit  #: whether to bandlimit the transmission functions or not
        self.bandlimit_fresnel = bandlimit  #: whether to bandlimit the Fresnel propagation layers

    @property
    def tilt(self) -> Tuple[float, float]:
        """In-plane wave vector component inside crystal (eg for propagator tilt). Unit: 1/angstrom"""
        return (np.sin(self.micro_para.tilt_x / 1000) / self.wavelength * 1e-10,
                np.sin(self.micro_para.tilt_y / 1000) / self.wavelength * 1e-10)

    def adapt_wavelength_to_specimen(self, specimen: "Specimen") -> None:
        """will adapt wavelength to specimen, if self.use_adapted_wavelength_to_specimen is true
        if it is false, will reset wavelength parameter (eg for testing purposes)"""
        if self.use_adapted_wavelength_to_specimen:
            # calculate mean inner potential and apply relativistic correction
            avg_potential = self.micro_para.rel_gamma * specimen.calculate_mean_inner_potential(self.atomic_potentials)
            self.wavelength = 1 / np.sqrt(1 / self.micro_para.lambda0 ** 2
                                          + avg_potential * 2 * spc.e * spc.m_e / spc.h ** 2)
        else:
            self.wavelength = self.micro_para.lambda0

    def calculate_specimen_transmission_function(self, specimen: "Specimen") -> Tensor:
        assert specimen.a == self.length[0] and specimen.b == self.length[1],\
            "Specimen length and simulation length disagree"
        if self.use_absorptive:
            potential, absorptive_potential = specimen.calculate_projected_potential(self.atomic_potentials,
                                                                                     self.use_dwf,
                                                                                     device=self.device,
                                                                                     use_absorptive=self.use_absorptive)
        else:
            potential = specimen.calculate_projected_potential(self.atomic_potentials, self.use_dwf,
                                                               device=self.device, use_absorptive=self.use_absorptive)
        if not isinstance(potential, Tensor):
            potential = torch.from_numpy(potential.astype(np.float32))
            if self.use_absorptive:
                absorptive_potential = torch.from_numpy(absorptive_potential.astype(np.float32))
        potential *= self.micro_para.sigma
        if self.use_absorptive:
            absorptive_potential *= self.micro_para.sigma_absorptive * self.micro_para.sigma
        if self.bandlimit_transfer:
            bandlim = BandlimitLayer(shape=potential.shape)
            bandlim.to(self.device)
            if self.use_absorptive:
                bandlim(torch.exp(1j * potential - absorptive_potential))
            return bandlim(torch.exp(1j * potential))
        if self.use_absorptive:
            return torch.exp(1j * potential - absorptive_potential)
        return torch.exp(1j * potential)

    def build_empty_network(self,
                            slice_distances: Union[float, List[float]],
                            number_of_slices: int = 1,
                            model: str = "phase_grating",
                            *, differentiable_fresnel: bool = False)\
            -> PhaseGratingNet:
        """Generates a PhaseGratingNet, initialized with zero potential

        Parameters
        ----------
        slice_distances : Union[float, List[float]]
            list of distances between the slices. If number of distances = number of slices + 1,
            the first distance is the propagation used before the first slice is applied
        model : str
            "phase grating" for complex variables, "potential" for a real values potential
        differentiable_fresnel : bool, default=False
            whether tilt and distance in Fresnel layers is differentiable or not

        Returns
        -------
        PhaseGratingNet
            the model as a net

        """
        if not isinstance(slice_distances, list):
            slice_distances = [slice_distances] * number_of_slices
            slice_distances[0] /= 2
        if len(slice_distances) not in [number_of_slices, number_of_slices + 1]:
            raise ValueError("number of slices has to match number of given distances")

        slice_distances = [self.wavelength * 1e10 * dist for dist in slice_distances]

        if model == "phase_grating":
            transmission_functions = torch.ones((number_of_slices, *self.shape), dtype=torch.complex64)
        elif model == "potential":
            transmission_functions = torch.zeros((number_of_slices, *self.shape), dtype=torch.float32)
        else:
            raise ValueError("Unknown model " + model)

        return PhaseGratingNet(slice_distances, transmission_functions, self.length, self.tilt, model=model,
                               bandlimit_fresnel=self.bandlimit_fresnel,
                               differentiable_fresnel=differentiable_fresnel)

    def build_multislice_network(self,
                                 specimens: Union["Specimen", List["Specimen"]],
                                 slice_distances: Union[float, List[float]],
                                 specimen_counts: Union[int, npt.NDArray[int]] = None,
                                 *, differentiable_fresnel: bool = False)\
            -> PhaseGratingNet:
        """

        Parameters
        ----------
        specimens : Union["Specimen", List["Specimen"]]
            Either a single specimen or a list of specimens, each will be used for a slice
        slice_distances : Union[float, List[float]]
            Either a single distance in Angström or a list of such distances
        specimen_counts : Union[int, npt.NDArray[int]], optional
            How often the specimen should be repeated, if a single one is given. Or, if an array is given,
            the kth entry says which specimen from the list to use.
            Alternatively, one can use network.wrap
            (which, however, will repeat the slice not build multiple equal slices)
        differentiable_fresnel : bool, default=False
            whether the Fresnel layers are differentiable or not

        Returns
        -------
        PhaseGratingNet
        """
        # for convenience, to allow to give a single specimen
        if not isinstance(specimens, list):
            specimens = [specimens]
        if specimen_counts is None:
            specimen_counts = np.ones(len(specimens), dtype=int)
        specimen_counts = np.atleast_1d(specimen_counts)  # for convenience, to allow specimen_counts to be an int

        self.adapt_wavelength_to_specimen(specimens[0])

        number_of_slices = np.sum(specimen_counts)
        if not isinstance(slice_distances, list):
            slice_distances = [slice_distances] * number_of_slices
            slice_distances[0] /= 2
        slice_distances = [self.wavelength * 1e10 * dist for dist in slice_distances]

        transmission_functions = torch.zeros((number_of_slices, *self.shape), dtype=torch.complex64)
        slice_count = 0
        for k, spec in enumerate(specimens):
            transmission_functions[slice_count:slice_count + specimen_counts[k], ...] = \
                self.calculate_specimen_transmission_function(spec)
            slice_count += specimen_counts[k]
        network = PhaseGratingNet(slice_distances, transmission_functions, self.length, self.tilt,
                                  bandlimit_fresnel=self.bandlimit_fresnel,
                                  differentiable_fresnel=differentiable_fresnel)
        return network

    def build_fp_network(self,
                         specimens: Union["Specimen", List["Specimen"]],
                         slice_distances: Union[float, List[float]],
                         specimen_counts: Union[int, npt.NDArray[int]] = None,
                         *,
                         wa_network: Union[bool, torch.nn.Module] = False,
                         differentiable_fresnel: bool = False) -> FrozenPhononNet:
        """Builds a frozen phonon network

        Parameters
        ----------
        specimens : Union["Specimen", List["Specimen"]]
            Either a single specimen or a list of specimens, each will be used for a slice
        slice_distances : Union[float, List[float]]
            Either a single distance in Angström or a list of such distances
        specimen_counts : Union[int, npt.NDArray[int]], optional
            How often the specimen should be repeated, if a single one is given. Or, if an array is given,
            the kth entry says which specimen from the list to use.
            Alternatively, one can use network.wrap
            (which, however, will repeat the slice not build multiple equal slices)
        wa_network : Union[bool, torch.nn.Module], default=False
            If False, FrozenPhononLayer are used. If True, WeightedAtomLayer are used. To use
            WeightedFrozenPhononLayer, directly set it to ts.WeightedFrozenPhononLayer
        differentiable_fresnel : bool, default=False
            whether the Fresnel layers are differentiable or not

        Returns
        -------
        FrozenPhononNet
        """
        # for convenience, to allow to give a single specimen
        if not isinstance(specimens, list):
            specimens = [specimens]
        if specimen_counts is None:
            specimen_counts = np.ones(len(specimens), dtype=int)
        specimen_counts = np.atleast_1d(specimen_counts)  # for convenience, to allow specimen_counts to be an int
        self.adapt_wavelength_to_specimen(specimens[0])
        number_of_slices = np.sum(specimen_counts)
        if not isinstance(wa_network, bool):
            AtomLayer = wa_network
            wa_network = AtomLayer.__name__ == "WeightedAtomLayer"
        else:
            AtomLayer = WeightedAtomsLayer if wa_network else FrozenPhononLayer

        if not isinstance(slice_distances, list):
            slice_distances = [slice_distances] * number_of_slices
            slice_distances[0] /= 2
        slice_distances = [self.wavelength * 1e10 * dist for dist in slice_distances]

        positions = []
        stds = []
        f_potentials = []
        type_cuts = []

        for num, specimen in enumerate(specimens):
            # We have to distinguish between atoms with the same atomic number but different msd
            types = np.unique(specimen.atomic_numbers + 1j * specimen.msd)

            number_types = types.size
            pots = np.zeros((number_types, *self.shape), dtype=np.complex64)
            pos = np.zeros((specimen.atomic_numbers.size, 2), dtype=np.float32)
            std = np.zeros(number_types, dtype=np.float32)
            cuts = []
            cut0 = 0
            cut = 0
            for k, t in enumerate(types):
                ind = np.where(specimen.atomic_numbers + 1j * specimen.msd == t)[0]
                atm = int(np.real(t))
                msd = np.imag(t)
                if wa_network and self.use_dwf:
                    cur_pot = self.atomic_potentials.get_projected_potential(atm, msd)
                    if self.use_absorptive:
                        abs_pot = self.atomic_potentials.get_absorptive_potential(atm, msd)
                        cur_pot = cur_pot + 1j * self.micro_para.sigma_absorptive * abs_pot
                else:
                    cur_pot = self.atomic_potentials.get_projected_potential(atm, None)
                pots[k, ...] = np.fft.fft2(np.fft.ifftshift(cur_pot))
                cut += ind.size
                cuts.append(cut)
                pos[cut0:cut, :] = specimen.pos[ind, :2] * self.shape
                std[k] = np.sqrt(specimen.msd[ind])[0] / specimen.a * self.shape[0]
                cut0 = cut
            positions.extend([torch.from_numpy(pos) for _ in range(specimen_counts[num])])
            stds.extend([torch.from_numpy(std) for _ in range(specimen_counts[num])])
            f_potentials.extend([torch.from_numpy(pots) for _ in range(specimen_counts[num])])
            type_cuts.extend([torch.LongTensor(cuts) for _ in range(specimen_counts[num])])

        return FrozenPhononNet(slice_distances,
                               positions=positions,
                               stds=stds,
                               type_cuts=type_cuts,
                               f_potentials=f_potentials,
                               length=self.length,
                               sigma=self.micro_para.sigma,
                               tilt=self.tilt,
                               bandlimit_fresnel=self.bandlimit_fresnel,
                               bandlimit_transfer=self.bandlimit_transfer,
                               weighted_atom_layer=AtomLayer,
                               differentiable_fresnel=differentiable_fresnel,
                               complex_potential=self.use_absorptive)
