# Supplementary material for: Exact inversion of partially coherent dynamical electron scattering for picometric structure retrieval
Source: Nat Commun. 2024 Jan 2;15:101. doi: 10.1038/s41467-023-44268-x (PMC10762228; doi:10.1038/s41467-023-44268-x)
Supplement: Supplementary file 4 — Supplementary Software 1 [file 41467_2023_44268_MOESM4_ESM.zip › torchslice-paper/torchslice/specimen.py]

#!/usr/bin/env python
# coding: utf-8

import numpy as np
import periodictable as pt
import os
from typing import List

import torch
from torch import Tensor

from .atomic_potential import AtomPotentials


class Specimen:
    """This class represents a specimen, as a collection of atoms in continuous space

    There are methods provided to manipulate the specimen, like rotate it or slice it. Also, the projected potential can
    be calculated. Specimens can be loaded from a .asc file. Alternatively, a specimen can be saved to a npz file using
    the function save.

    Parameters
    ----------
    a, b, c
        length of the specimen in angstrom
    pos
        position in relative coordinates of the atoms (between 0 and 1)
    msd
        mean square displacement of the atoms in angstrom^2
    atomic_numbers
        atomic numbers of the atoms
    """

    def __init__(self, a: float, b: float, c: float, pos: np.ndarray, msd: np.ndarray, atomic_numbers: np.ndarray):
        if a < 2 or b < 2 or c < 2:
            print("Warning: a,b,c in angstrom. Your input is rather small")
        self.a = a
        self.b = b
        self.c = c
        self.pos = pos
        self.msd = msd
        self.atomic_numbers = atomic_numbers
        assert pos.shape[0] == msd.shape[0] == atomic_numbers.shape[0], \
            "Number of given positions, msds and atomic numbers does not match"
        self.potential_add = "linear"  # whether to add in real or fourier space, how to interpolate
        self._add_func = {"linear": self.linear_add, "nearest": self.nearest_add, "fourier": self.fourier_add}
        self.potential_subpixel_shift = True  # whether to use subpixel shifts (when potential_add is fourier)

    def save(self, path: str):
        """saves the specimen to an npz file

        Parameters
        ----------
        path : str
            path of the file

        Returns
        -------
        None
        """
        save_dict = {"pos": self.pos, "msd": self.msd, "atomic_numbers": self.atomic_numbers,
                     "size": np.array([self.a, self.b, self.c]), "add": self.potential_add,
                     "subpixel": self.potential_subpixel_shift}
        np.savez_compressed(path, **save_dict)

    @classmethod
    def load(cls, path: str):
        """loads a specimen from a file

        Parameters
        ----------
        path : str
            path of the file

        Returns
        -------
        Specimen
        """
        try:
            load_dict = np.load(path)

            a, b, c = load_dict["size"]

            specimen = cls(a, b, c, pos=load_dict["pos"], msd=load_dict["msd"],
                           atomic_numbers=load_dict["atomic_numbers"])
            specimen.potential_subpixel_shift = bool(load_dict["subpixel"])
            specimen.potential_add = str(load_dict["add"])
        except OSError:
            print("Could not open file")
            return None
        except KeyError:
            print("file does not seem to be a specimen file")
            return None
        except Exception as e:
            print("Unknown error occurred")
            raise e
        return specimen

    @property
    def length(self):
        """Length of the specimen in angstrom

        Parameters
        ----------
        path : str
            path of the file

        Returns
        -------
        Tuple[float]
            length in angstrom
        """
        return self.a, self.b

    def get_empty_copy(self):
        """Creates a copy, but without any atoms"""
        specimen = self.__class__(a=self.a, b=self.b, c=self.c, pos=np.empty(0),
                                  msd=np.empty(0), atomic_numbers=np.empty(0, dtype=np.int32))
        specimen.potential_add = self.potential_add
        specimen.potential_subpixel_shift = self.potential_subpixel_shift
        return specimen

    def cut_specimen(self, cmin: float, cmax: float):
        """cut specimen in z direction, cmin, cmax in angström"""
        c = self.c
        if cmax > c:
            cmax = c
        if cmin < 0:
            cmin = 0
        cmin /= c
        cmax /= c

        self.remove_atoms(np.logical_or(self.pos[:, 2] >= cmax, self.pos[:, 2] < cmin))
        self.pos[:, 2] -= cmin
        self.pos[:, 2] /= (cmax - cmin)
        self.c *= (cmax - cmin)

    def cut_length(self, new_a: float, new_b: float):
        """cut specimen by removing atoms and rescaling the relative coordinates. new_a, new_b in angström"""
        if new_a > self.a or new_b > self.b:
            raise ValueError("Cannot extend specimen with the function")

        self.remove_atoms(np.logical_or(self.pos[:, 0] > new_a / self.a, self.pos[:, 1] > new_b / self.b))
        self.pos[:, 0] *= self.a / new_a
        self.pos[:, 1] *= self.b / new_b
        self.a = new_a
        self.b = new_b

    def remove_atoms(self, indices):
        """removes atoms at positions in indices"""
        self.atomic_numbers = np.delete(self.atomic_numbers, indices)
        self.pos = np.delete(self.pos, indices, axis=0)
        self.msd = np.delete(self.msd, indices)

    def make_unique(self):
        """Removing duplicate atoms to make it unique"""
        prec = 1e-5
        inddb = np.round(self.pos / prec) * prec == 1
        self.pos[inddb] = 0
        self.pos, inddb = np.unique(self.pos, axis=0, return_index=True)
        self.msd = self.msd[inddb]
        self.atomic_numbers = self.atomic_numbers[inddb]

    def thick_slice(self, thick: float, tol: float = 1e-5) -> List["Specimen"]:
        """Slices the specimen, each slice has a fixed thickness in angstrom.
        Any atom sitting exactly between two slices is placed in the first slice.

        Parameters
        ----------
        thick : float
            slice thickness in angstrom
        tol : float
            tolerance parameter: what atoms count as sitting between two slices

        Returns
        -------
        List[Specimen]
            list of specimens, the slices
        """

        slices = int(np.ceil(self.c / thick))
        specimen_list = []
        for k in range(slices):
            spec = self.get_empty_copy()
            cmin = k * thick / self.c - tol
            cmax = (k + 1) * thick / self.c - tol
            if k == slices - 1:
                cmax += 2 * tol
            ind = np.where(np.logical_and(self.pos[:, 2] >= cmin,
                                          self.pos[:, 2] < cmax))[0]
            spec.pos = self.pos[ind, :]
            spec.pos[:, 2] = (spec.pos[:, 2] - cmin) * (cmax - cmin)
            spec.atomic_numbers = self.atomic_numbers[ind]
            spec.msd = self.msd[ind]
            spec.c = spec.c * (cmax - cmin)
            specimen_list.append(spec)
        return specimen_list

    def adaptive_slice(self):
        """Slices the specimen, one slice for each atom z-position

        Note that the sum of distances between the slices should add up to the thickness of the specimen.
        To guarantee that, the first distance is the distance one has to travel from the last atom to the first atom,
        assuming periodicity.

        Returns
        -------

        List[Specimen]
            list of specimens, the slices
        List[float]
            list of distances between slices in angstrom
        """

        z_pos, indi = np.unique(self.pos[:, 2], return_inverse=True)
        prev_pos = -z_pos[0]
        specimen_list = []
        distances = []
        for k, z in enumerate(z_pos):
            spec = self.get_empty_copy()
            spec.pos = self.pos[indi == k, :]
            spec.pos[:, 2] = 0  # atoms are now at the top of the slice
            spec.msd = self.msd[indi == k]
            spec.atomic_numbers = self.atomic_numbers[indi == k]
            distances.append((z - prev_pos) * self.c)
            spec.c = distances[-1]
            prev_pos = z
            specimen_list.append(spec)
        distances[0] += (1 - z_pos[-1]) * self.c
        prev_pos = 2 - z_pos[-1]
        for k in range(z_pos.shape[0] - 1, -1, -1):
            specimen_list[k].c += (prev_pos - z_pos[k]) * self.c
            prev_pos = z_pos[k]
            specimen_list[k].c /= 2

        return specimen_list, distances

    def make_crystal(self, n_a: int, n_b: int, n_c: int):
        """makes n_a * n_b * n_c translated copies, each translated by a unit vector"""

        # translated copies in x, y and z direction of the atom positions
        self.pos = np.concatenate([self.pos + k * np.array([1., 0, 0]) for k in range(n_a)], axis=0)
        self.pos = np.concatenate([self.pos + k * np.array([0, 1., 0]) for k in range(n_b)], axis=0)
        self.pos = np.concatenate([self.pos + k * np.array([0, 0, 1.]) for k in range(n_c)], axis=0)
        # copying the msd values and names
        self.msd = np.tile(self.msd, n_a * n_b * n_c)
        self.atomic_numbers = np.tile(self.atomic_numbers, n_a * n_b * n_c)
        # rescaling the positions to end up between 0 and 1
        self.pos[:, 0] /= n_a
        self.pos[:, 1] /= n_b
        self.pos[:, 2] /= n_c
        self.a *= n_a
        self.b *= n_b
        self.c *= n_c

    def rotate(self, angle: float, cut: bool = False):
        """rotates specimen by angle degrees. If cut is true, cuts it to a smaller box,
        such that the whole box is covered by the specimen. Otherwise, specimen lives inside a larger box.
        cut=True only supported for angles in (-90, 90), because I am lazy."""
        if cut and (angle <= -90. or angle >= 90.):
            raise ValueError("Cutting not supported in this angle range!")
        phi = angle * np.pi / 180
        rotmat = np.array([[np.cos(phi), -np.sin(phi)], [np.sin(phi), np.cos(phi)]])
        a, b = self.length
        self.pos[:, 0] *= a
        self.pos[:, 1] *= b
        self.pos[:, :2] = self.pos[:, :2] @ rotmat.T  # we rotate the absolute coordinates
        if not cut:
            box = np.array(
                [[0, 0, a, a], [0, b, b, 0]])  # and build a box, which we rotate to find the new bounding box
            box = rotmat @ box
            xmin = np.min(box[0, :])
            ymin = np.min(box[1, :])
            xmax = np.max(box[0, :])
            ymax = np.max(box[1, :])
        else:
            box2 = min(a, b) * np.array([[0, 0, 1., 1.], [0, 1., 1., 0]])
            box2 = rotmat @ box2
            sigma = 1. if phi > 0 else 0
            phi = np.abs(phi)
            x = 1 / (1 + np.tan(phi))
            if sigma > 0.5:
                x = 1 - x
            l = min(a, b) / (np.sin(phi) + np.cos(phi))
            lx = [x * box2[0, 1], (1 - x) * box2[0, 3], x * box2[0, 1] + (1 - sigma) * l,
                  (1 - x) * box2[0, 3] + (1 - sigma) * l]
            xmin = min(lx)
            xmax = max(lx)
            ly = [x * box2[1, 1], (1 - x) * box2[1, 3], x * box2[1, 1] + sigma * l,
                  (1 - x) * box2[1, 3] + sigma * l]
            ymin = min(ly)
            ymax = max(ly)

        self.pos[:, 0] -= xmin
        self.pos[:, 1] -= ymin
        self.a = xmax - xmin
        self.b = ymax - ymin

        self.pos[:, 0] /= self.a  # back to rel coordinate
        self.pos[:, 1] /= self.b

        if cut:
            self.remove_atoms(np.logical_or(self.pos[:, 0] < 0, self.pos[:, 0] > 1))
            self.remove_atoms(np.logical_or(self.pos[:, 1] < 0, self.pos[:, 1] > 1))

        return

    def translate(self, translation_vector: np.array, use_relative: bool = True):
        """translates specimen by the translation vector, periodically

        Parameters
        ----------
        translation_vector : np.array
            3d vector of translation
        use_relative : bool, default=True
            whether the coordinates are relative or in angstrom
        Returns
        -------
        None
        """

        if use_relative:
            translation_vector *= np.array([self.a, self.b, self.c])
        self.pos = (self.pos * np.array([self.a, self.b, self.c]) + translation_vector) / \
                   np.array([self.a, self.b, self.c])
        self.pos %= np.ones(3)

    def calculate_projected_potential(self,
                                      atomic_potentials: AtomPotentials,
                                      use_dwf: bool = False,
                                      use_absorptive: bool = False,
                                      device: str = "cpu"):
        """Calculates the projected potential of the specimen

        Parameters
        ----------
        atomic_potentials : AtomPotentials
            used to calculate the atomic potentials
        use_dwf : bool, default=False
            whether to use a Debye-Waller approximation or not
        use_absorptive : bool, default=False
            whether to calculate the absorptive part or not
        device : str, default="cpu"
            on which device the calculation is run
        Returns
        -------
        Tensor
            containing the potential
        Tensor, optional
            absorptive potential, if calculated
        """
        assert use_dwf or not use_absorptive, "absorptive potential should be used with dwf"
        potential = torch.zeros(atomic_potentials.values.shape, device=device)
        absorptive_potential = torch.zeros(atomic_potentials.values.shape, device=device) if use_absorptive else 0

        position_index = self.pos[:, :2] * potential.shape
        # subpixel positions only when using fourier or linear add
        if self.potential_add == "nearest" or not self.potential_subpixel_shift:
            position_index = torch.round(torch.from_numpy(position_index)).long()
        else:
            position_index = torch.from_numpy(position_index.astype(np.float32))

        add_func = self._add_func.get(self.potential_add)
        if add_func is None:
            raise ValueError("Unknown potential_add: " + self.potential_add)

        # iterate over all atomic types in the specimen
        for atom_type in np.unique(self.atomic_numbers):
            ind = np.where(self.atomic_numbers == atom_type)[0]
            for msd in np.unique(self.msd[ind]):
                ind2 = np.where(self.msd[ind] == msd)[0]
                ind_both = ind[ind2]
                # get the potential of atom_type and corresponding msd
                if use_dwf:
                    potential_type = atomic_potentials.get_projected_potential(atom_type, dwf_factor=msd)
                else:
                    potential_type = atomic_potentials.get_projected_potential(atom_type)
                if use_absorptive:
                    potential_type_absorptive = atomic_potentials.get_absorptive_potential(atom_type, dwf_factor=msd)

                # center should be in the upper left corner, not the middle
                potential_type = np.roll(potential_type, (potential.shape[0] // 2, potential.shape[1] // 2),
                                         axis=(0, 1))
                if use_absorptive:
                    potential_type_absorptive = np.roll(potential_type_absorptive,
                                                        (potential.shape[0] // 2, potential.shape[1] // 2), axis=(0, 1))
                # copy it to all the positions

                potential += add_func(torch.from_numpy(potential_type.astype(np.float32)).to(device),
                                      position_index[ind_both, :2].to(device))
                if use_absorptive:
                    absorptive_potential += add_func(torch.from_numpy(
                        potential_type_absorptive.astype(np.float32)).to(device), position_index[ind_both, :2].to(device))

        if use_absorptive:
            return potential, absorptive_potential
        return potential

    @staticmethod
    def fourier_add(potential: Tensor, pos: Tensor):
        """addition of the potentials of the atoms is done in the Fourier space"""
        qx_outer = torch.outer(pos[:, 0], torch.fft.fftfreq(potential.shape[0], device=pos.device))
        qy_outer = torch.outer(torch.fft.fftfreq(potential.shape[1], device=pos.device), pos[:, 1])
        qx_outer = torch.exp(- 2 * torch.pi * 1j * qx_outer)
        qy_outer = torch.exp(- 2 * torch.pi * 1j * qy_outer)
        qxy = qy_outer @ qx_outer
        return torch.real(torch.fft.ifft2(torch.fft.fft2(potential) * qxy.T))

    @staticmethod
    def nearest_add(values: Tensor, pos):
        """addition of the potentials is done in real space, rounded to the nearest pixel"""
        result = torch.zeros_like(values)
        for k in range(pos.shape[0]):
            result += torch.roll(values, shifts=(pos[k, 0], pos[k, 1]), dims=(0, 1))
        return result

    @staticmethod
    def linear_add(values, pos):
        """addition of the potentials is done in real space, using linear interpolation"""

        def linear_shift1d(values, pos, dim):
            fpos = int(torch.floor(pos))
            cpos = int(torch.ceil(pos))
            v2 = torch.roll(values, fpos, dims=dim)
            v3 = torch.roll(values, cpos, dims=dim)
            return (pos - fpos) * v3 + (1 - pos + fpos) * v2

        result = torch.zeros_like(values)
        for k in range(pos.shape[0]):
            shift1 = linear_shift1d(values, pos[k, 0], 0)
            result += linear_shift1d(shift1, pos[k, 1], 1)
        return result

    def calculate_mean_inner_potential(self, atomic_potentials: AtomPotentials):
        """calculates the mean inner potential of the specimen, using the provided AtomPotentials object"""
        avg_potential = 0
        for atom_type in np.unique(self.atomic_numbers):
            current_potential = atomic_potentials.get_electron_scattering(0.0, atom_type)
            avg_potential += np.count_nonzero(self.atomic_numbers == atom_type) * current_potential

        avg_potential = avg_potential / atomic_potentials.kappa * 1e20
        avg_potential = avg_potential / (self.a * self.b * self.c)
        return avg_potential

    @classmethod
    def load_specimen_file(cls, name: str, a: float = 0, b: float = 0, c: float = 0):
        """loads a specimen from one of the provided .asc files or an arbitrary .asc file"""

        specimen_name = None
        if name == "GaAs_rel":
            specimen_name = 'GaAs_rel.asc'
            a = 0.56533 * 10  # we use angstrom
            b = 0.56533 * 10
            c = 0.56533 * 10
        elif name == "MoS2_rel_AA":
            specimen_name = 'MoS2_rel_AA.asc'
            a = 0.3161 * 10
            b = 0.5475013 * 10
            c = 1.2295 * 10
        elif name == "In2Se3_2Halpha_rel":
            specimen_name = "In2Se3_2Halpha_rel.asc"
            a = 0.402300 * 10
            b = np.sqrt(3) * a
            c = 1.921700 * 10
        elif name == "Cu_100_rel":
            specimen_name = "Cu_100_rel.asc"
            a = 0.3615 * 10
            b = 0.3615 * 10
            c = 0.3615 * 10
        elif name == "Cu_110_rel":
            specimen_name = "Cu_110_rel.asc"
            a = 0.3615 * 10
            b = 0.3615 / np.sqrt(2) * 10
            c = 0.3615 / np.sqrt(2) * 10
        elif name == "Au_100_rel":
            specimen_name = "Au_100_rel.asc"
            a = 0.40782 * 10
            b = 0.40782 * 10
            c = 0.40782 * 10
        elif name == "Au_110_rel":
            specimen_name = "Au_110_rel.asc"
            a = 0.40782 * 10
            b = 0.40782 / np.sqrt(2) * 10
            c = 0.40782 / np.sqrt(2) * 10
        elif name == "SrTiO3_100_rel":
            specimen_name = "SrTiO3_100_rel.asc"
            a = 0.3905 * 10
            b = 0.3905 * 10
            c = 0.3905 * 10
        elif name == "amorph_C_ivan":
            specimen_name = "amorph_C_ivan.asc"
            a = 100
            b = 100
            c = 1000
        elif a == 0 or b == 0 or c == 0:
            print("Unknown crystal! If you wanted to load from a file, please provide the size in angstrom!")
            return None

        if specimen_name:
            path = os.path.dirname(os.path.dirname(__file__))  # os.path.dirname(os.path.normpath(os.getcwd()))
            atom_file = os.path.join(path, 'specimen', specimen_name)
        else:
            atom_file = name  # the provided name was actually a path to a specimen file

        try:
            data = np.loadtxt(atom_file, dtype=np.ndarray)
        except OSError:
            print("loading specimen file failed")
            return None

        pos = data[:, :3].astype(np.double)
        # mean squared displacement (aka variance) in Angstrom^2
        msd = data[:, 4].astype(np.double) / (8 * np.pi ** 2)
        try:
            atomic_numbers = np.array([getattr(pt, name).number for name in data[:, 3]], dtype=int)
        except AttributeError:
            print("Unknown atomic name!")
            raise

        specimen = Specimen(pos=pos, msd=msd, atomic_numbers=atomic_numbers, a=a, b=b, c=c)
        return specimen

    @classmethod
    def load_structure_file(cls, path: str, msd: np.array = None):
        """ Method to load structure file, based on pymatgen. Can handle orthogonal and hexagonal lattices.

        Supports structure files include xyz, gaussian input, Gaussian output. For information on further supported
        file formats visit the pymatgen documentation.

        Supports structures in a hexagonal lattice or orthogonal lattice (alpha, beta, gamma = 90°). For other
        structure files please orthogonalize before loading them.

        Specify mean square displacement of the atoms in the structure if you want to use it in simulations.
        It should have the following format: np.array([[atomic_number],[msd]])
        If no mean square displacement is specified, it is initialized with 0.

        If hexagonal cell is loaded, a larger orthogonal cell is constructed.
        """

        from pymatgen.core import Structure
        from pymatgen.transformations import site_transformations as trans

        structure = Structure.from_file(path)

        if structure.lattice.is_orthogonal:
            pos = structure.frac_coords
            atomic_numbers = np.array(structure.atomic_numbers)
            abc = structure.lattice.abc

        elif np.isclose(structure.lattice.gamma, 120) and (structure.lattice.abc[0] == structure.lattice.abc[1]):
            abc = np.asarray([structure.lattice.abc[0], np.sqrt(3) * structure.lattice.abc[1],
                              structure.lattice.abc[2]])
            # moving the atoms in hexagonal unit cell such that the closest atom is at (0,0,0)
            distance = np.sqrt(
                np.sum(np.square(structure.frac_coords), axis=1, keepdims=True))
            ind = np.where(distance == np.min(distance))[0].item()
            move = np.tile(-structure.frac_coords[ind], (len(structure.atomic_numbers), 1))
            translation = trans.TranslateSitesTransformation(np.arange(len(structure.atomic_numbers)), move,
                                                             vector_in_frac_coords=True)
            translated = translation.apply_transformation(structure)

            # making 2x2x1 super cell, calculating fractional coordinates in orthogonal cell
            super_structure = translated * (2, 2, 1)
            atomic_numbers = np.array(super_structure.atomic_numbers)
            pos_frac = super_structure.cart_coords / abc

            # setting coordinates at 1 to 0, eliminating atoms at positions <0 and >1 and duplicate atoms
            pos_frac[np.isclose(pos_frac, 1.0)] = 0
            pos_frac = np.around(pos_frac, decimals=4)
            coord = []
            atomic_numbers_list = []
            for i, x in enumerate(pos_frac):
                if np.all(np.around(x, decimals=1) >= 0) and np.all(np.around(x, decimals=1) < 1):
                    coord.append(x)
                    atomic_numbers_list.append(atomic_numbers[i])
            pos, indices = np.unique(coord, axis=0, return_index=True)
            atomic_numbers = np.asarray(atomic_numbers_list)[indices]
        else:
            print("Lattice is not orthogonal or hexagonal! Please orthogonalize cell before loading!")
            return None

        # mean squared displacement (aka variance) in Angstrom^2
        if msd is None:
            print('Specify mean square displacement if you want to use it in simulations!')
            msd_structure = np.repeat(0, atomic_numbers.shape)
        else:
            msd_structure = np.empty(atomic_numbers.shape)
            for i, value in enumerate(atomic_numbers):
                msd_structure[i] = msd[1][msd[0] == value]

        msd_structure = msd_structure.astype(np.double) / (8 * np.pi ** 2)

        specimen = Specimen(pos=pos, msd=msd_structure, atomic_numbers=atomic_numbers, a=abc[0], b=abc[1], c=abc[2])
        return specimen
