# Supplementary material for: Exact inversion of partially coherent dynamical electron scattering for picometric structure retrieval
Source: Nat Commun. 2024 Jan 2;15:101. doi: 10.1038/s41467-023-44268-x (PMC10762228; doi:10.1038/s41467-023-44268-x)
Supplement: Supplementary file 4 — Supplementary Software 1 [file 41467_2023_44268_MOESM4_ESM.zip › torchslice-paper/torchslice/utils.py]

import numpy as np
import torch
from torch import Tensor

from typing import Tuple


def load_raw(path: str, dim: Tuple[int, int, int, int]):

    temp_dim = (dim[0], dim[1], dim[2] + 2, dim[3])

    temp_idp = np.memmap(path, mode='r', shape=temp_dim, dtype=np.float32)
    # Index here 128 because the problem in EMPAD data
    return np.abs(temp_idp[:, :, :dim[2], :])


def ortho_fft2(x: Tensor) -> Tensor:
    x = torch.fft.fftshift(torch.fft.fft2(torch.fft.ifftshift(x, dim=(-2, -1)), norm="ortho"), dim=(-2, -1))
    return x


def print_tensor_size_in_gb(tensor):
    print(f"Tensor in GB: {tensor.nelement() * tensor.element_size() * 1e-9:.2f}")


def print_gpu_memory(gpu_number: int = 0):
    t = torch.cuda.get_device_properties(gpu_number).total_memory
    r = torch.cuda.memory_reserved(gpu_number)
    a = torch.cuda.memory_allocated(gpu_number)
    print(f"Total GPU Memory: \t{t // 1024 ** 2:7,} MB")
    print(f"Reserved GPU Memory: \t{r // 1024 ** 2:7,} MB")
    print(f"Allocated GPU Memory: \t{a // 1024 ** 2:7,} MB")


def downsample(tensor: Tensor) -> Tensor:
    tensor = tensor[..., ::2, ::2] + tensor[..., ::2, 1::2] + tensor[..., 1::2, ::2] + tensor[..., 1::2, 1::2]
    return tensor
